# Supplementary material for: Response and survival of breast cancer intrinsic subtypes following multi-agent neoadjuvant chemotherapy
Source: BMC Med. 2015 Dec 18;13:303. doi: 10.1186/s12916-015-0540-z (PMC4683815; doi:10.1186/s12916-015-0540-z)
Supplement: Additional file 2: — Supplemental data. (XLSX 897 kb) [file 12916_2015_540_MOESM2_ESM.xlsx]

## Sheet: Dataset
Name	STUDY	Basal	Her2	LumA	LumB	Normal	Call	RORS	RORSG	PROLIF	RORP	RORPG	CLAUDIN	LEHMANN
GSM1030161	HORAK	0.21635	0.164623	-0.551374	0.22833	-0.255673	LumB	71.3371	high	0.708557	78.2096	high	Claudin	BL2
GSM615828	MDACC508	-0.380973	-0.178717	0.519662	-0.157435	0.233545	LumA	12.4938	low	-0.450222	15.1013	med	LumA	ESR1-high
GSM615188	MDACC508	-0.194926	-0.0412967	0.0155039	0.319239	-0.254405	LumB	44.3007	med	0.288925	54.0477	high	LumB	ESR1-high
GSM615345	MDACC508	-0.489641	0.186328	0.143481	0.593798	-0.435518	LumB	45.4655	med	0.353092	58.6507	high	LumB	ESR1-high
GSM809230	MIYAKE	-0.249844	-0.241969	0.578007	-0.345594	0.454022	LumA	6.65066	low	-0.832778	-2.40896	low	LumA	ESR1-high
GSM615823	MDACC508	-0.165751	0.220296	-0.138266	0.240733	-0.311205	LumB	53.3436	high	0.308307	58.2125	high	LumB	ESR1-high
GSM615265	MDACC508	-0.221987	-0.346441	0.622551	-0.494996	0.513883	LumA	0.91161	low	-0.926206	-8.34969	low	LumA	ESR1-high
GSM615356	MDACC508	-0.464271	0.124031	0.0699084	0.438055	-0.491473	LumB	45.123	med	0.201038	52.0044	med	LumB	ESR1-high
GSM615827	MDACC508	-0.160536	-0.128259	0.363354	-0.243411	0.340803	LumA	19.3676	low	-0.431062	17.5018	med	Claudin	ESR1-high
GSM615784	MDACC508	-0.22241	-0.145736	0.387174	-0.220437	0.193658	LumA	18.2015	low	-0.36246	19.965	med	Claudin	ESR1-high
GSM615751	MDACC508	-0.431853	-0.204651	0.539958	-0.0348132	0.239887	LumA	13.0705	low	-0.396902	17.5038	med	LumA	ESR1-high
GSM1030220	HORAK	-0.410571	0.171247	-0.0239605	0.531501	-0.403946	LumB	51.5353	med	0.487312	65.3773	high	LumB	ESR1-high
GSM1030357	HORAK	-0.203101	-0.603101	0.751938	-0.540944	0.683016	LumA	-8.89114	low	-1.0749	-18.0792	low	Claudin	ESR1-high
GSM1030227	HORAK	-0.240451	-0.561663	0.667794	-0.351797	0.584355	LumA	-1.81748	low	-0.6718	0.356053	low	Claudin	ESR1-high
GSM1030218	HORAK	-0.324877	-0.406483	0.657928	-0.312615	0.499084	LumA	1.10454	low	-1.0597	-13.481	low	Claudin	ESR1-high
GSM1030354	HORAK	-0.596758	-0.311628	0.839605	-0.242565	0.398872	LumA	-5.21074	low	-1.00498	-12.1265	low	LumA	ESR1-high
GSM1030221	HORAK	-0.266526	-0.582382	0.748696	-0.469063	0.649753	LumA	-7.56506	low	-1.05782	-16.7695	low	Claudin	ESR1-high
GSM1030355	HORAK	-0.522058	-0.048203	0.535307	-0.172798	0.15969	LumA	12.8038	low	-0.843575	0.25015	low	LumA	ESR1-high
GSM1030217	HORAK	-0.361804	-0.0799154	0.491191	-0.0845666	0.181536	LumA	16.4366	low	-0.525666	13.6411	med	LumA	ESR1-high
GSM1030356	HORAK	-0.776462	-0.0493305	0.623679	0.166032	-0.0208598	LumA	13.5296	low	-0.433913	17.5615	med	LumA	ESR1-high
GSM615218	MDACC508	0.253982	0.266526	-0.580691	0.284567	-0.390134	LumB	75.1737	high	0.899797	87.3062	high	Claudin	IM
GSM1030219	HORAK	-0.215786	-0.0427061	0.303171	-0.0462297	-0.0525722	LumA	26.1407	med	-0.245842	27.3995	med	Claudin	IM
GSM615801	MDACC508	0.00676533	0.219027	-0.262016	0.230867	-0.245102	LumB	59.1444	high	0.215447	55.8132	high	LumB	LAR
GSM1030349	HORAK	-0.280056	0.305849	-0.0391825	0.403946	-0.327555	LumB	52.654	med	0.478563	65.5407	high	LumB	LAR
GSM1030216	HORAK	-0.713319	0.11191	0.60902	0.0138125	0.0383369	LumA	14.2695	low	-0.672305	8.65418	low	LumA	LAR
GSM1030352	HORAK	-0.276956	-0.13587	0.612826	-0.416209	0.4926	LumA	5.44838	low	-0.689396	3.36854	low	LumA	LAR
GSM1030215	HORAK	-0.579563	0.194362	0.425934	-0.0112755	-0.00606061	LumA	23.3115	low	-0.341272	24.3983	med	LumA	LAR
GSM615120	MDACC508	-0.320226	-0.566737	0.722903	-0.333051	0.573502	LumA	-4.25806	low	-0.825032	-6.28707	low	LumA	NA
GSM615374	MDACC508	-0.401832	-0.531642	0.760113	-0.289218	0.551656	LumA	-4.95703	low	-1.01222	-13.609	low	LumA	NA
GSM615719	MDACC508	-0.536857	-0.285976	0.568288	0.0520085	0.0489077	LumA	11.635	low	-0.623471	8.01683	low	LumA	NA
GSM615816	MDACC508	-0.271177	-0.333192	0.540099	-0.16124	0.30148	LumA	9.86114	low	-0.833935	-1.70103	low	Claudin	NA
GSM615362	MDACC508	-0.656942	-0.191543	0.741508	0.0669486	0.172093	LumA	5.49446	low	-0.660318	5.47931	low	LumA	NA
GSM615133	MDACC508	-0.384496	-0.423115	0.735447	-0.354898	0.497533	LumA	-3.3552	low	-0.92429	-9.33048	low	LumA	NA
GSM615158	MDACC508	-0.519521	-0.382523	0.709514	-0.0782241	0.250176	LumA	2.27281	low	-0.863186	-4.65504	low	LumA	NA
GSM615704	MDACC508	-0.148414	-0.61198	0.457787	-0.212403	0.418464	LumA	8.93682	low	-0.576377	6.89651	low	LumA	NA
GSM615705	MDACC508	-0.513178	-0.290063	0.619309	-0.0515856	0.246089	LumA	7.84506	low	-0.746156	1.92245	low	LumA	NA
GSM615262	MDACC508	-0.486822	-0.331501	0.731642	-0.0469345	0.234531	LumA	2.78903	low	-0.710399	1.77561	low	LumA	NA
GSM615134	MDACC508	-0.284708	-0.229739	0.490486	-0.0765328	0.314447	LumA	14.7845	low	-0.713566	4.98386	low	LumA	NA
GSM615756	MDACC508	-0.459619	-0.442847	0.696688	-0.196054	0.362086	LumA	0.246136	low	-0.750008	-1.18614	low	LumA	NA
GSM809191	MIYAKE	-0.430204	-0.345594	0.783241	-0.304106	0.507515	LumA	-3.57651	low	-0.646951	2.11078	low	LumA	NA
GSM809260	MIYAKE	-0.418199	-0.470252	0.634286	-0.238703	0.390156	LumA	1.92297	low	-0.601516	4.95074	low	Claudin	NA
GSM809268	MIYAKE	-0.202401	-0.42473	0.566867	-0.302473	0.464202	LumA	5.38796	low	-0.698607	1.81574	low	LumA	NA
GSM809257	MIYAKE	-0.331092	-0.605666	0.724946	-0.284802	0.494742	LumA	-4.16072	low	-0.741667	-3.02569	low	LumA	NA
GSM809293	MIYAKE	-0.459208	-0.242449	0.730708	-0.0673709	0.293637	LumA	3.92891	low	-0.676267	3.749	low	LumA	NA
GSM615761	MDACC508	-0.338548	-0.43735	0.698097	-0.374348	0.462579	LumA	-2.11334	low	-0.872379	-7.07891	low	LumA	NA
GSM615268	MDACC508	-0.287385	-0.4895	0.629035	-0.262297	0.512192	LumA	2.11176	low	-0.86014	-5.59818	low	LumA	NA
GSM615647	MDACC508	-0.60155	-0.0448203	0.501339	0.215504	-0.0868217	LumA	20.3608	low	-0.121144	31.6918	med	LumA	NA
GSM809207	MIYAKE	-0.674814	-0.0820648	0.620072	0.181657	0.0157023	LumA	13.9637	low	-0.483919	15.4234	med	LumA	NA
GSM809290	MIYAKE	-0.462761	0.0320288	0.417143	0.234382	-0.00168067	LumA	25.9812	med	-0.308119	25.9084	med	LumA	NA
GSM615700	MDACC508	-0.300211	-0.161099	0.368288	0.010007	0.110641	LumA	22.2271	low	-0.171748	28.9928	med	LumA	NA
GSM615351	MDACC508	-0.620578	-0.144468	0.571247	0.175335	-0.0494715	LumA	15.2353	low	-0.566488	12.1307	med	LumA	NA
GSM615826	MDACC508	-0.429175	-0.129528	0.514729	-0.112474	0.15518	LumA	13.9328	low	-0.508667	13.4959	med	LumA	NA
GSM615352	MDACC508	-0.564059	-0.119521	0.559408	0.148837	-0.0411557	LumA	15.9289	low	-0.449049	16.9834	med	LumA	NA
GSM615807	MDACC508	-0.310218	-0.289077	0.46413	-0.042988	0.127414	LumA	15.4414	low	-0.385745	18.0486	med	LumA	NA
GSM615233	MDACC508	-0.213531	-0.449331	0.47766	-0.30895	0.473573	LumA	8.56164	low	-0.466459	11.8228	med	Claudin	NA
GSM615162	MDACC508	-0.308668	-0.317125	0.48809	-0.0424242	0.179563	LumA	14.0538	low	-0.502075	12.9222	med	LumA	NA
GSM615366	MDACC508	-0.626638	0.040592	0.381818	0.43129	-0.299225	LumB	30.0521	med	-0.259685	29.4635	med	LumB	NA
GSM809286	MIYAKE	-0.447779	-0.017527	0.507899	0.0693878	0.035006	LumA	18.8075	low	-0.453251	17.7494	med	LumA	NA
GSM809253	MIYAKE	-0.0717887	-0.044898	0.0294358	0.31467	-0.213926	LumB	44.2039	med	0.116273	46.9466	med	LumB	NA
GSM809296	MIYAKE	-0.310732	-0.457383	0.589916	-0.0663145	0.31006	LumA	7.36591	low	-0.401495	14.5071	med	LumA	NA
GSM809197	MIYAKE	-0.510396	-0.00168067	0.362497	0.404562	-0.184058	LumB	30.3618	med	0.0326309	40.8091	med	LumB	NA
GSM508225	ISPY	-0.438341	0.11637	0.454082	-0.234477	0.181068	LumA	17.968	low	-0.52729	14.7286	med	LumA	NA
GSM809270	MIYAKE	-0.341465	0.178968	0.269052	0.222665	-0.135942	LumA	34.6802	med	-0.302712	28.8969	med	LumA	NA
GSM615186	MDACC508	-0.336152	-0.18055	0.346018	0.244538	-0.166878	LumA	26.6087	med	-0.163908	30.7615	med	LumA	NA
GSM615389	MDACC508	-0.469486	-0.00916138	0.386047	0.241297	-0.0617336	LumA	26.7485	med	-0.409166	21.9377	med	LumA	NA
GSM809187	MIYAKE	-0.15334	0.286846	-0.157374	0.432358	-0.448975	LumB	58.3775	high	0.27146	58.6122	high	LumB	NA
GSM809249	MIYAKE	-0.256182	0.191549	-0.0687155	0.628139	-0.462089	LumB	56.0689	high	0.410151	63.5148	high	LumB	NA
GSM508327	ISPY	-0.100413	0.374294	-0.208967	0.651107	-0.51726	LumB	65.7188	high	0.344581	64.0782	high	LumB	NA
GSM615653	MDACC508	-0.27907	0.294433	0.0207188	0.413108	-0.3105	LumB	50.1615	med	0.363081	60.2312	high	LumB	NA
GSM615227	MDACC508	-0.404792	0.24031	0.0349542	0.437491	-0.391825	LumB	48.5626	med	0.396686	61.1246	high	LumB	NA
GSM615789	MDACC508	-0.27766	0.140803	-0.0107118	0.395067	-0.397181	LumB	48.9165	med	0.384663	60.0864	high	LumB	NA
GSM615279	MDACC508	-0.120789	-0.0393235	-0.172375	0.334602	-0.302748	LumB	52.742	med	0.473957	63.6169	high	LumB	NA
GSM809215	MIYAKE	-0.109006	0.148335	-0.210761	0.436121	-0.433912	LumB	58.8416	high	0.620207	71.9875	high	LumB	NA
GSM809210	MIYAKE	-0.173782	0.0539256	-0.150444	0.277983	-0.16437	LumB	51.9914	med	0.284803	56.2749	high	LumB	NA
GSM809219	MIYAKE	-0.272701	-0.0676591	-0.00312125	0.435774	-0.340792	LumB	46.2496	med	0.328654	56.3088	high	LumB	NA
GSM809229	MIYAKE	-0.117119	0.100984	-0.303721	0.547659	-0.545354	LumB	63.8255	high	0.791498	80.1125	high	LumB	NA
GSM809212	MIYAKE	0.182425	0.206819	-0.414454	0.274334	-0.265114	LumB	66.8813	high	0.30238	61.1154	high	LumB	NA
GSM615281	MDACC508	-0.28203	0.234954	-0.112333	0.539394	-0.561804	LumB	56.9017	high	0.490062	67.0267	high	LumB	NA
GSM615358	MDACC508	-0.340099	0.0112755	0.115715	0.515011	-0.472727	LumB	43.4722	med	0.49948	62.892	high	LumB	NA
GSM615138	MDACC508	0.0118393	0.0606061	-0.2716	0.321917	-0.356025	LumB	58.7657	high	0.309044	58.8858	high	LumB	NA
GSM615332	MDACC508	-0.163777	0.372657	-0.245243	0.438055	-0.47907	LumB	63.3222	high	0.524276	70.3973	high	LumB	NA
GSM615205	MDACC508	-0.350951	0.126145	0.00451022	0.551092	-0.390134	LumB	50.3164	med	0.370886	60.1618	high	LumB	NA
GSM809287	MIYAKE	-0.159184	0.449508	-0.352413	0.576279	-0.561104	LumB	71.226	high	0.513676	72.6027	high	LumB	NA
GSM809233	MIYAKE	0.0839396	0.0788494	-0.314533	0.265889	-0.240342	LumB	60.2333	high	0.693156	74.479	high	LumB	NA
GSM809201	MIYAKE	-0.128836	0.0615126	-0.185018	0.51395	-0.394094	LumB	57.7042	high	0.335524	60.1087	high	LumB	NA
GSM809261	MIYAKE	-0.247347	0.173205	-0.208836	0.593469	-0.572053	LumB	61.0724	high	0.727284	77.3615	high	LumB	NA
GSM508319	ISPY	-0.266236	0.148615	-0.100415	0.523082	-0.360843	LumB	54.9468	high	0.446611	64.3632	high	LumB	NA
GSM615161	MDACC508	-0.499507	-0.231431	0.642001	-0.114447	0.189993	LumA	6.78095	low	-0.543967	9.83166	low	LumA	NA
GSM615170	MDACC508	-0.370261	-0.389288	0.757858	-0.399013	0.557294	LumA	-4.45521	low	-1.02399	-13.5339	low	LumA	NA
GSM508215	ISPY	-0.516283	-0.408163	0.774316	-0.139601	0.385475	LumA	-1.79981	low	-0.617515	3.83786	low	LumA	NA
GSM615646	MDACC508	-0.398309	-0.300493	0.673009	-0.235659	0.261593	LumA	2.95702	low	-0.579555	6.78996	low	LumA	NA
GSM615383	MDACC508	-0.368006	-0.464553	0.739958	-0.366737	0.487808	LumA	-4.26622	low	-1.01492	-13.3983	low	LumA	NA
GSM615710	MDACC508	-0.438196	-0.173221	0.512755	-0.0918957	0.244397	LumA	13.6732	low	-0.831955	0.407673	low	LumA	NA
GSM615179	MDACC508	-0.644257	-0.227484	0.686399	0.157858	0.0875264	LumA	8.83477	low	-0.600336	8.7187	low	LumA	NA
GSM615747	MDACC508	-0.224524	-0.584496	0.604651	-0.240592	0.521494	LumA	2.40354	low	-0.748433	-1.53108	low	LumA	NA
GSM615217	MDACC508	-0.548273	-0.1074	0.600564	0.0568006	0.0288936	LumA	12.9398	low	-0.58567	10.6444	low	LumA	NA
GSM615172	MDACC508	-0.270613	-0.336716	0.614799	-0.35222	0.43876	LumA	3.52218	low	-0.711807	1.18896	low	LumA	NA
GSM615266	MDACC508	-0.312896	-0.714588	0.712755	-0.315011	0.510923	LumA	-5.66794	low	-0.723537	-3.2317	low	LumA	NA
GSM615388	MDACC508	-0.307118	-0.299084	0.587315	-0.208879	0.350529	LumA	7.4295	low	-0.582797	7.77711	low	LumA	NA
GSM615232	MDACC508	-0.367724	-0.458774	0.619168	-0.178717	0.370684	LumA	3.97106	low	-0.669422	2.85186	low	LumA	NA
GSM615740	MDACC508	-0.442706	-0.30895	0.614235	0.0190275	0.0572234	LumA	9.30821	low	-0.568956	9.28464	low	LumA	NA
GSM615207	MDACC508	-0.591402	-0.208175	0.693305	0.0195913	0.110923	LumA	6.78146	low	-0.588421	8.46462	low	LumA	NA
GSM615734	MDACC508	-0.553206	-0.266244	0.800141	-0.200141	0.255814	LumA	-1.98403	low	-0.888539	-6.4363	low	LumA	NA
GSM615237	MDACC508	-0.553488	-0.395772	0.806061	-0.143763	0.321776	LumA	-3.18788	low	-0.679215	1.10613	low	LumA	NA
GSM615690	MDACC508	-0.541226	-0.22382	0.660888	-0.0818887	0.188161	LumA	6.44744	low	-0.674363	4.68281	low	LumA	NA
GSM615686	MDACC508	-0.554052	-0.467653	0.714306	-0.0724454	0.168147	LumA	0.751147	low	-0.48983	9.50415	low	LumA	NA
GSM615711	MDACC508	-0.596476	-0.279634	0.622692	0.0260747	0.174348	LumA	8.74382	low	-0.515839	11.6018	low	LumA	NA
GSM615349	MDACC508	-0.603101	-0.249471	0.702748	0.0880902	0.119944	LumA	6.87177	low	-0.635821	6.53383	low	LumA	NA
GSM615114	MDACC508	-0.345314	-0.420296	0.727696	-0.402114	0.481043	LumA	-3.58796	low	-0.812941	-5.06471	low	LumA	NA
GSM615224	MDACC508	-0.335588	-0.454968	0.557576	-0.206906	0.261593	LumA	6.26792	low	-0.608551	5.82935	low	LumA	NA
GSM615721	MDACC508	-0.660888	-0.0696265	0.536152	0.204369	-0.0411557	LumA	18.0737	low	-0.670963	9.1454	low	LumA	NA
GSM615097	MDACC508	-0.0855532	-0.49852	0.53432	-0.46413	0.453982	LumA	3.53049	low	-0.683807	1.21716	low	LumA	NA
GSM615768	MDACC508	-0.567865	-0.306272	0.724031	-0.0976744	0.296265	LumA	2.2247	low	-0.932037	-7.04613	low	LumA	NA
GSM615758	MDACC508	-0.466667	-0.198027	0.574912	-0.0776603	0.145736	LumA	10.8298	low	-0.71343	4.31586	low	LumA	NA
GSM615659	MDACC508	-0.452713	-0.398027	0.681748	0.00281889	0.208598	LumA	4.88249	low	-0.551252	8.41546	low	LumA	NA
GSM615713	MDACC508	-0.714729	-0.174066	0.615363	0.189006	0.0129669	LumA	12.7347	low	-0.712334	5.67719	low	LumA	NA
GSM615122	MDACC508	-0.470049	-0.364764	0.685835	-0.217759	0.287949	LumA	1.42666	low	-0.625836	4.39158	low	LumA	NA
GSM615277	MDACC508	-0.384637	-0.536293	0.783369	-0.343199	0.598872	LumA	-6.80677	low	-0.946038	-11.5869	low	LumA	NA
GSM615292	MDACC508	-0.382805	-0.220578	0.574207	-0.0098661	0.171247	LumA	12.0772	low	-0.63227	7.75669	low	LumA	NA
GSM615341	MDACC508	-0.396476	-0.583791	0.757717	-0.38351	0.585342	LumA	-7.17275	low	-1.00175	-14.1382	low	LumA	NA
GSM615365	MDACC508	-0.445807	-0.225511	0.746582	-0.236646	0.381113	LumA	0.755161	low	-0.985939	-9.60762	low	LumA	NA
GSM615203	MDACC508	-0.513037	-0.377449	0.589993	-0.0231149	0.172657	LumA	8.25542	low	-0.651486	5.47439	low	LumA	NA
GSM615180	MDACC508	-0.655109	-0.252572	0.755321	-0.00620155	0.141226	LumA	2.81267	low	-0.834281	-2.52531	low	LumA	NA
GSM615183	MDACC508	-0.472727	0.0246653	0.438196	0.0242424	0.0164905	LumA	21.4373	low	-0.843585	3.06891	low	LumA	NA
GSM615299	MDACC508	-0.578858	-0.255673	0.636505	0.0699084	0.058351	LumA	9.3429	low	-0.63989	6.95462	low	LumA	NA
GSM615096	MDACC508	-0.537844	-0.358562	0.646371	-0.112192	0.268922	LumA	4.583	low	-0.697838	2.63672	low	LumA	NA
GSM615150	MDACC508	-0.638478	-0.0741367	0.668922	0.0273432	0.0866808	LumA	9.65462	low	-0.650556	7.40491	low	LumA	NA
GSM615231	MDACC508	-0.404933	-0.635941	0.803524	-0.347287	0.584496	LumA	-9.27267	low	-0.864406	-9.39463	low	LumA	NA
GSM615692	MDACC508	-0.489077	-0.216068	0.579422	-0.169556	0.155603	LumA	8.73056	low	-0.85029	-1.86307	low	LumA	NA
GSM615298	MDACC508	-0.430585	-0.421705	0.596054	-0.132065	0.312755	LumA	5.94167	low	-0.519335	9.66744	low	LumA	NA
GSM615386	MDACC508	-0.455109	-0.32093	0.515997	0.0338266	0.136152	LumA	13.3908	low	-0.871891	-1.69031	low	LumA	NA
GSM615199	MDACC508	-0.698802	-0.266808	0.778154	-0.0614517	0.181536	LumA	0.517088	low	-0.649855	4.1319	low	LumA	NA
GSM615318	MDACC508	-0.567442	-0.370684	0.656519	-0.113319	0.227061	LumA	3.81909	low	-0.726011	1.29908	low	LumA	NA
GSM809262	MIYAKE	-0.377287	-0.495414	0.806291	-0.424634	0.637359	LumA	-8.48269	low	-0.913058	-10.6707	low	LumA	NA
GSM809275	MIYAKE	-0.299263	-0.422483	0.556076	-0.138875	0.233523	LumA	8.12408	low	-0.673764	3.90461	low	LumA	NA
GSM809288	MIYAKE	-0.431068	-0.434814	0.738679	-0.130276	0.381321	LumA	-0.135431	low	-0.746365	-1.0669	low	LumA	NA
GSM508312	ISPY	-0.314481	-0.444312	0.664568	-0.250868	0.467542	LumA	1.35844	low	-0.896855	-7.0208	low	LumA	NA
GSM508262	ISPY	-0.68845	-0.143726	0.773013	0.0345202	0.202779	LumA	4.19148	low	-0.778338	0.631121	low	LumA	NA
GSM508267	ISPY	-0.350413	-0.0554711	0.457013	-0.159466	0.228941	LumA	17.0159	low	-0.643155	9.10772	low	LumA	NA
GSM615688	MDACC508	-0.280056	-0.317125	0.514588	-0.130092	0.31191	LumA	11.6312	low	-0.563459	9.66891	low	LumA	NA
GSM615316	MDACC508	-0.52389	-0.446371	0.75969	-0.18506	0.398872	LumA	-2.55172	low	-0.77798	-2.96319	low	LumA	NA
GSM615252	MDACC508	-0.388443	-0.430444	0.654123	-0.126286	0.413249	LumA	3.7117	low	-0.667802	3.0625	low	LumA	NA
GSM615210	MDACC508	-0.487245	-0.210571	0.577872	0.103312	0.0831572	LumA	13.4473	low	-0.559798	11.3519	low	LumA	NA
GSM615305	MDACC508	-0.446371	-0.213108	0.609161	-0.12981	0.251445	LumA	8.41732	low	-0.626505	6.96643	low	LumA	NA
GSM809189	MIYAKE	-0.357119	-0.530756	0.730132	-0.253397	0.628139	LumA	-2.88078	low	-0.807951	-4.92819	low	LumA	NA
GSM809206	MIYAKE	-0.50431	-0.37696	0.733079	-0.112992	0.34954	LumA	0.871522	low	-0.56257	6.89495	low	LumA	NA
GSM508230	ISPY	-0.542336	-0.377985	0.845419	-0.235237	0.498046	LumA	-6.03289	low	-0.915304	-9.12413	low	LumA	NA
GSM508288	ISPY	-0.358228	0.010964	0.405449	0.108011	0.0157403	LumA	24.5617	med	-0.342786	23.7419	med	LumA	NA
GSM615132	MDACC508	-0.502044	0.0566596	0.276392	0.27907	-0.374348	LumB	32.7298	med	0.0454936	42.0309	med	LumB	NA
GSM508011	ISPY	-0.374403	0.223404	0.150347	0.370278	-0.202128	LumB	42.5578	med	0.0677642	46.2024	med	LumB	NA
GSM615105	MDACC508	-0.672868	-0.00140944	0.516561	0.1821	-0.127414	LumA	19.4546	low	-0.350621	22.5499	med	LumA	NA
GSM615631	MDACC508	-0.340381	-0.336434	0.385624	0.078365	-0.144327	LumA	19.8809	low	-0.415077	18.0814	med	LumA	NA
GSM615818	MDACC508	-0.589711	-0.0800564	0.420296	0.313319	-0.193376	LumA	24.8977	med	-0.136956	32.2489	med	LumA	NA
GSM615670	MDACC508	-0.209725	-0.0899225	0.0242424	0.289359	-0.315856	LumB	42.6524	med	0.161576	48.3104	med	LumB	NA
GSM615673	MDACC508	-0.20451	0.101621	0.0331219	0.366878	-0.146582	LumB	46.4157	med	0.182615	51.0584	med	LumB	NA
GSM615634	MDACC508	-0.436927	-0.109232	0.154757	0.473009	-0.312755	LumB	38.9044	med	0.0834655	44.6724	med	LumB	NA
GSM615243	MDACC508	-0.372798	-0.0897815	0.371106	0.0952784	-0.00704722	LumA	24.2226	med	-0.260754	26.5004	med	LumA	NA
GSM615370	MDACC508	-0.655814	0.0219873	0.453418	0.20747	-0.0793517	LumA	22.924	low	-0.221546	28.7331	med	LumA	NA
GSM615246	MDACC508	-0.712755	-0.0312896	0.567019	0.262579	-0.0489077	LumA	18.0729	low	-0.471587	17.3959	med	LumA	NA
GSM615339	MDACC508	-0.386187	-0.214094	0.265257	0.335447	-0.160254	LumB	30.7368	med	-0.0857479	35.0383	med	LumB	NA
GSM615738	MDACC508	-0.521494	-0.177449	0.598591	0.0945736	0.0597604	LumA	12.7585	low	-0.355081	19.4955	med	LumA	NA
GSM615752	MDACC508	-0.456237	-0.194926	0.309796	0.284567	-0.238337	LumA	27.9739	med	-0.206347	29.6053	med	LumA	NA
GSM615198	MDACC508	-0.490204	0.104863	0.329246	0.372939	-0.290627	LumB	32.8741	med	-0.294583	28.832	med	LumB	NA
GSM615187	MDACC508	-0.459056	-0.312615	0.645948	0.0167724	0.146723	LumA	7.82117	low	-0.399034	15.6556	med	LumA	NA
GSM615204	MDACC508	-0.355884	-0.346723	0.434813	0.0232558	0.0665257	LumA	16.6926	low	-0.206574	25.4323	med	LumA	NA
GSM615355	MDACC508	-0.613813	-0.28358	0.591402	0.0817477	0.104017	LumA	10.8281	low	-0.492123	13.1896	med	LumA	NA
GSM615745	MDACC508	-0.429739	-0.025229	0.295701	0.149119	-0.0544045	LumA	28.9135	med	-0.214256	30.0409	med	LumA	NA
GSM615144	MDACC508	-0.601128	0.0085976	0.322058	0.299366	-0.236364	LumA	29.9805	med	-0.0545193	37.2739	med	LumA	NA
GSM615192	MDACC508	-0.675969	0.0224101	0.482593	0.32093	-0.308527	LumA	23.5182	low	-0.157868	31.6069	med	LumA	NA
GSM615781	MDACC508	-0.0848485	-0.0287526	-0.0580691	0.245102	-0.226357	LumB	46.8401	med	0.00811888	43.3479	med	LumB	NA
GSM615814	MDACC508	-0.602537	0.143904	0.307681	0.439746	-0.332629	LumB	34.9014	med	-0.138093	36.0237	med	LumB	NA
GSM615731	MDACC508	-0.443834	0.214658	0.201973	0.450317	-0.393798	LumB	41.2839	med	0.207625	51.5955	med	LumB	NA
GSM615377	MDACC508	-0.422833	-0.000704722	0.12389	0.513742	-0.332488	LumB	42.5266	med	-0.00368353	42.6661	med	LumB	NA
GSM615259	MDACC508	-0.287667	-0.165187	0.439323	0.0714588	0.179281	LumA	20.3122	low	-0.338769	21.8681	med	LumA	NA
GSM615329	MDACC508	-0.662297	-0.138548	0.537421	0.256378	-0.149683	LumA	17.8729	low	-0.428049	18.546	med	LumA	NA
GSM615759	MDACC508	-0.666949	-0.0821705	0.441297	0.370965	-0.217195	LumA	24.5775	med	-0.117276	33.1234	med	LumA	NA
GSM615682	MDACC508	-0.530374	0.0290345	0.39704	0.124313	-0.110641	LumA	24.5952	med	-0.0992818	33.7943	med	LumA	NA
GSM615683	MDACC508	-0.777026	-0.0924595	0.576462	0.245525	-0.127132	LumA	16.1807	low	-0.296604	23.6686	med	LumA	NA
GSM615679	MDACC508	-0.683298	0.170684	0.364764	0.345877	-0.246653	LumA	30.9582	med	-0.112662	36.0795	med	LumA	NA
GSM615665	MDACC508	-0.189288	-0.0494715	0.0469345	0.0806202	-0.0999295	LumB	38.9158	med	0.0219502	41.6111	med	LumB	NA
GSM615633	MDACC508	-0.572375	-0.0183228	0.252713	0.484989	-0.427907	LumB	35.7065	med	-0.0145069	40.4989	med	LumB	NA
GSM615820	MDACC508	-0.0790698	0.00591966	0.265962	-0.2179	-0.00873855	LumA	26.203	med	-0.394563	21.2776	med	LumA	NA
GSM615722	MDACC508	-0.425652	0.00902044	0.406342	0.126991	-0.114306	LumA	24.4796	med	-0.362151	23.0625	med	LumA	NA
GSM615337	MDACC508	-0.435518	-0.0841438	0.340521	0.191261	-0.139676	LumA	26.8675	med	-0.158398	31.5292	med	LumA	NA
GSM615100	MDACC508	-0.432417	-0.0407329	0.310641	0.197463	-0.212403	LumA	28.8619	med	-0.0851397	35.1704	med	Claudin	NA
GSM615777	MDACC508	-0.514447	0.231572	0.317125	0.305285	-0.298238	LumA	33.9837	med	-0.389629	25.8243	med	LumA	NA
GSM615311	MDACC508	-0.360677	0.0187456	0.225088	0.266526	-0.262438	LumB	34.7909	med	0.114393	44.952	med	LumB	NA
GSM615360	MDACC508	-0.392953	0.0311487	0.21198	0.304581	-0.110782	LumB	35.9927	med	-0.0179287	40.1545	med	LumB	NA
GSM615153	MDACC508	-0.305849	0.0384778	0.0824524	0.320366	-0.30007	LumB	42.165	med	0.0498	44.4436	med	LumB	NA
GSM615269	MDACC508	-0.10007	-0.0348132	-0.0143763	0.327837	-0.15377	LumB	46.2481	med	0.139484	48.5231	med	LumB	NA
GSM615272	MDACC508	-0.431572	0.0321353	0.237632	0.331783	-0.0801973	LumB	35.2074	med	-0.174474	33.8032	med	LumB	NA
GSM615289	MDACC508	-0.38661	0.132206	0.125581	0.380691	-0.268217	LumB	42.3605	med	0.210138	51.4687	med	LumB	NA
GSM615216	MDACC508	-0.624101	0.168006	0.207329	0.525581	-0.468358	LumB	40.7433	med	0.187158	50.7972	med	LumB	NA
GSM615273	MDACC508	-0.605779	0.0535588	0.480479	0.175194	-0.00845666	LumA	21.9734	low	-0.254783	27.1708	med	LumA	NA
GSM615245	MDACC508	-0.379281	-0.33587	0.34024	0.220014	-0.0675123	LumA	23.9464	med	0.0241479	36.9128	med	LumA	NA
GSM615402	MDACC508	-0.518393	0.20296	0.336293	0.256237	-0.153347	LumA	31.9297	med	0.00398648	40.7681	med	LumA	NA
GSM615208	MDACC508	-0.603946	-0.128964	0.483862	0.278929	-0.0768147	LumA	20.8998	low	-0.394959	20.6659	med	LumA	NA
GSM615795	MDACC508	-0.384214	0.0804792	0.208175	0.239605	-0.211557	LumB	35.8307	med	-0.127205	35.8688	med	LumB	NA
GSM615797	MDACC508	-0.395631	0.122622	0.143904	0.341085	-0.178295	LumB	40.7534	med	0.170371	49.3728	med	LumB	NA
GSM615314	MDACC508	-0.597181	-0.0207188	0.399436	0.410994	-0.322622	LumB	28.229	med	-0.305158	26.835	med	LumB	NA
GSM615124	MDACC508	0.038055	-0.382382	0.248767	-0.222269	0.220155	LumA	21.7276	low	-0.131701	28.7378	med	LumA	NA
GSM615743	MDACC508	-0.544186	-0.101339	0.461452	0.0847075	-0.0250881	LumA	19.2823	low	-0.5326	14.5261	med	LumA	NA
GSM615794	MDACC508	-0.0442565	0.0408739	0.0593376	-0.0389006	0.0178999	LumA	38.4465	med	0.134753	45.9906	med	Claudin	NA
GSM615306	MDACC508	-0.201832	-0.15969	0.267089	0.120789	-0.0794926	LumA	28.7825	med	-0.0419906	35.9371	med	LumA	NA
GSM615328	MDACC508	-0.630444	-0.0339676	0.503453	0.257646	-0.0622974	LumA	20.9939	low	-0.21881	28.1148	med	LumA	NA
GSM615399	MDACC508	-0.2716	0.0414376	0.164482	0.205215	-0.13432	LumB	37.0521	med	-0.250523	30.9168	med	LumB	NA
GSM615770	MDACC508	-0.48358	-0.146159	0.506836	0.0542636	0.0675123	LumA	16.5347	low	-0.526689	13.7051	med	LumA	NA
GSM615254	MDACC508	-0.360677	-0.273855	0.53883	-0.0927414	0.183932	LumA	11.4861	low	-0.257955	22.1423	med	LumA	NA
GSM615296	MDACC508	-0.541931	0.0745595	0.359972	0.350388	-0.202819	LumA	30.5226	med	-0.0459195	38.0189	med	LumA	NA
GSM809279	MIYAKE	-0.143914	-0.466122	0.403986	-0.111261	0.202881	LumA	15.0199	low	-0.217043	23.5839	med	LumA	NA
GSM809218	MIYAKE	-0.438175	-0.473998	0.687299	-0.0403842	0.328788	LumA	2.8877	low	-0.415958	12.8702	med	LumA	NA
GSM809240	MIYAKE	-0.54084	-0.333013	0.681345	0.0141657	0.21018	LumA	5.60598	low	-0.475548	12.0399	med	LumA	NA
GSM809205	MIYAKE	-0.157935	-0.300936	0.313998	0.0489316	0.0481633	LumA	23.7822	med	-0.173914	28.5858	med	LumA	NA
GSM809195	MIYAKE	-0.481297	0.11078	0.368067	0.0870588	0.0114766	LumA	26.6154	med	-0.492031	18.9215	med	LumA	NA
GSM809228	MIYAKE	-0.464778	0.174934	0.303145	0.138535	-0.0335654	LumA	31.1902	med	-0.301339	28.0621	med	LumA	NA
GSM809241	MIYAKE	-0.322257	0.0655462	0.0318367	0.297191	-0.271933	LumB	44.1914	med	0.147299	48.9808	med	LumB	NA
GSM809250	MIYAKE	-0.41624	0.103628	0.205191	0.421763	-0.355639	LumB	39.1813	med	0.0997587	46.1906	med	LumB	NA
GSM809196	MIYAKE	-0.30593	-0.324946	0.509148	-0.0707323	0.239856	LumA	12.6064	low	-0.285626	21.0782	med	LumA	NA
GSM809194	MIYAKE	-0.120864	0.0211765	0.145642	-0.0557503	0.116447	LumA	33.9188	med	-0.24521	29.6427	med	LumA	NA
GSM809188	MIYAKE	-0.376615	-0.391212	0.540456	-0.00110444	0.151789	LumA	11.1508	low	-0.498432	12.125	med	LumA	NA
GSM809283	MIYAKE	-0.409268	-0.454118	0.527779	0.00984394	0.250708	LumA	10.775	low	-0.211773	23.2379	med	LumA	NA
GSM809263	MIYAKE	-0.527011	-0.0526771	0.366531	0.327635	-0.234958	LumA	28.078	med	0.0351759	40.0051	med	LumA	NA
GSM809269	MIYAKE	-0.169364	0.271549	-0.0929172	0.335894	-0.286819	LumB	53.7888	high	0.035124	47.7957	med	LumB	NA
GSM508316	ISPY	-0.284737	-0.199414	0.327508	0.0404907	0.156209	LumA	23.942	med	-0.146825	30.3051	med	LumA	NA
GSM508228	ISPY	-0.407512	-0.216782	0.296135	0.208641	-0.0524316	LumA	27.1914	med	-0.0262486	36.3064	med	LumA	NA
GSM508334	ISPY	-0.445084	0.236274	0.28138	0.277309	-0.154151	LumA	35.4101	med	-0.284105	30.2952	med	LumA	NA
GSM508242	ISPY	-0.799935	0.0841294	0.528333	0.313178	-0.136344	LumA	21.7837	low	-0.37527	22.9081	med	LumA	NA
GSM508323	ISPY	-0.509947	0.362689	0.101229	0.637501	-0.547399	LumB	50.4338	med	0.0283171	47.8819	med	LumB	NA
GSM809271	MIYAKE	-0.538247	0.348283	0.265498	0.414454	-0.258583	LumB	39.5431	med	-0.0801076	40.3159	med	LumB	NA
GSM508220	ISPY	-0.556913	-0.129186	0.605222	0.00510232	0.210281	LumA	11.5199	low	-0.451971	15.4402	med	LumA	NA
GSM508216	ISPY	-0.352258	0.108554	0.155667	0.349218	-0.137864	LumB	40.4104	med	0.139368	47.9343	med	LumB	NA
GSM615783	MDACC508	0.015081	-0.234672	0.251022	-0.153347	0.104017	LumA	24.8393	med	-0.289636	24.0285	med	LumA	NA
GSM615395	MDACC508	-0.367865	0.0160677	0.49105	-0.0797745	0.0786469	LumA	17.9003	low	-0.445626	17.6405	med	LumA	NA
GSM615127	MDACC508	-0.232981	-0.210148	0.382523	-0.0249471	0.0467935	LumA	20.6661	low	-0.408979	18.776	med	LumA	NA
GSM615267	MDACC508	-0.372234	0.193235	0.0923185	0.376321	-0.325581	LumB	44.6326	med	0.000253096	43.9525	med	LumB	NA
GSM615718	MDACC508	-0.513037	-0.105144	0.439042	0.23876	-0.073432	LumA	22.8857	low	-0.268746	26.1449	med	LumA	NA
GSM615222	MDACC508	-0.487385	-0.178717	0.420296	0.182664	0.0231149	LumA	21.7728	low	0.00340015	36.2653	med	LumA	NA
GSM615400	MDACC508	-0.263284	-0.209161	0.298097	0.242283	-0.140099	LumA	28.4988	med	-0.187716	30.0957	med	LumA	NA
GSM615238	MDACC508	-0.355743	0.129669	0.113883	0.277519	-0.139817	LumB	41.2359	med	0.101208	46.6385	med	LumB	NA
GSM615708	MDACC508	-0.266667	0.0541226	-0.0425652	0.467935	-0.290204	LumB	50.2385	med	0.175299	51.8209	med	LumB	NA
GSM615214	MDACC508	-0.636364	0.00831571	0.509796	0.154616	-0.0655391	LumA	19.599	low	-0.462748	18.0759	med	LumA	NA
GSM615373	MDACC508	-0.269908	-0.0628612	0.0669486	0.305144	-0.129246	LumB	41.2448	med	-0.0553475	39.512	med	LumB	NA
GSM615253	MDACC508	-0.392812	-0.0620155	0.0779422	0.509514	-0.397745	LumB	43.6101	med	0.217763	51.4724	med	LumB	NA
GSM615819	MDACC508	-0.443552	-0.0146582	0.292741	0.203805	-0.13291	LumA	30.0372	med	-0.0385163	37.4779	med	LumA	NA
GSM615760	MDACC508	-0.393939	0.172516	0.117548	0.258774	-0.22241	LumB	41.2098	med	-0.354164	28.7066	med	LumB	NA
GSM615241	MDACC508	-0.354052	-0.128259	0.401409	0.157294	0.00775194	LumA	23.5319	med	-0.175472	29.6022	med	LumA	NA
GSM615283	MDACC508	-0.489782	0.182946	0.288513	0.318816	-0.360536	LumB	34.8049	med	0.068957	44.0876	med	LumB	NA
GSM809242	MIYAKE	-0.310156	-0.0159904	0.218535	0.316206	-0.0777431	LumB	35.6341	med	0.0558094	42.6923	med	LumB	NA
GSM809297	MIYAKE	-0.585018	0.317935	0.349532	0.406771	-0.316783	LumB	35.2544	med	-0.340362	28.7239	med	LumB	NA
GSM809298	MIYAKE	-0.261753	-0.147947	0.489844	-0.17551	0.331188	LumA	14.4694	low	-0.492733	13.8747	med	LumA	NA
GSM809285	MIYAKE	-0.32437	0.00369748	0.0503721	0.345786	-0.216999	LumB	43.318	med	0.241088	52.287	med	LumB	NA
GSM809265	MIYAKE	-0.467755	0.105594	0.11904	0.394958	-0.226891	LumB	42.078	med	0.128609	48.17	med	LumB	NA
GSM809234	MIYAKE	-0.319816	0.226176	0.042402	0.410142	-0.388293	LumB	48.0102	med	0.0911258	48.5892	med	LumB	NA
GSM615678	MDACC508	-0.182664	0.324313	-0.160958	0.42241	-0.384214	LumB	58.764	high	0.321201	60.8838	high	LumB	NA
GSM615123	MDACC508	0.0549683	0.336011	-0.465398	0.500775	-0.690627	LumB	74.0432	high	0.644558	77.6937	high	LumB	NA
GSM615775	MDACC508	-0.260324	0.342918	-0.206624	0.50303	-0.582523	LumB	61.8934	high	0.527287	70.2305	high	LumB	NA
GSM615391	MDACC508	-0.00324172	0.207047	-0.335166	0.31938	-0.373643	LumB	63.4315	high	0.413118	64.9216	high	LumB	NA
GSM615778	MDACC508	-0.0335447	0.277942	-0.330374	0.391402	-0.492459	LumB	65.3269	high	0.843395	83.0026	high	LumB	NA
GSM615196	MDACC508	-0.264271	0.193094	-0.174348	0.499084	-0.501339	LumB	58.2724	high	0.498897	67.4958	high	LumB	NA
GSM615652	MDACC508	-0.390698	0.204369	0.0876674	0.35673	-0.31487	LumB	44.5697	med	0.239896	53.5273	high	LumB	NA
GSM615662	MDACC508	-0.341649	0.236505	-0.102467	0.625652	-0.51487	LumB	57.6625	high	0.41622	64.4954	high	LumB	NA
GSM615663	MDACC508	-0.230303	0.103171	-0.209443	0.67019	-0.425934	LumB	61.4377	high	0.521958	69.0644	high	LumB	NA
GSM615735	MDACC508	-0.164059	0.316561	-0.29401	0.444679	-0.482171	LumB	64.6303	high	0.401141	65.621	high	LumB	NA
GSM615723	MDACC508	-0.180691	0.328682	-0.189006	0.636505	-0.539394	LumB	63.5806	high	0.482963	68.9183	high	LumB	NA
GSM615249	MDACC508	-0.0737139	0.274419	-0.348978	0.388865	-0.469345	LumB	65.8051	high	0.562348	71.9792	high	LumB	NA
GSM615343	MDACC508	-0.222692	0.255109	-0.182946	0.488936	-0.394785	LumB	59.5746	high	0.598112	71.9849	high	LumB	NA
GSM615821	MDACC508	-0.234249	0.272304	-0.196617	0.508668	-0.553911	LumB	60.6663	high	0.532982	69.8	high	LumB	NA
GSM615788	MDACC508	-0.0565187	0.38802	-0.466667	0.771952	-0.640592	LumB	78.8408	high	0.692593	81.631	high	LumB	NA
GSM615720	MDACC508	-0.328823	-0.0765328	0.138548	0.313883	-0.255532	LumB	37.9305	med	0.431596	58.0488	high	LumB	NA
GSM615309	MDACC508	-0.495842	0.0731501	0.108104	0.55081	-0.481466	LumB	44.5224	med	0.28281	55.0771	high	LumB	NA
GSM615398	MDACC508	-0.0334038	0.242424	-0.363777	0.414658	-0.519098	LumB	66.5802	high	0.618383	74.2612	high	LumB	NA
GSM615404	MDACC508	-0.399436	0.0858351	0.070895	0.478083	-0.406483	LumB	45.5124	med	0.318713	56.594	high	LumB	NA
GSM615635	MDACC508	-0.163777	0.0374912	-0.0332629	0.356025	-0.243129	LumB	48.2473	med	0.490145	63.459	high	LumB	NA
GSM615753	MDACC508	-0.221846	0.333897	-0.166596	0.393939	-0.440169	LumB	58.4682	high	0.52884	69.1332	high	LumB	NA
GSM615121	MDACC508	-0.528823	0.259056	0.10148	0.613249	-0.495983	LumB	48.4044	med	0.331169	58.9574	high	LumB	NA
GSM508206	ISPY	-0.329679	0.384173	0.0182371	0.429223	-0.476769	LumB	51.5994	med	0.232193	55.8763	high	LumB	NA
GSM615669	MDACC508	-0.172939	0.419732	-0.248062	0.624524	-0.583087	LumB	67.2021	high	0.691811	78.5679	high	LumB	NA
GSM615201	MDACC508	-0.237632	0.287385	-0.293164	0.615927	-0.489922	LumB	66.6665	high	0.555623	72.5284	high	LumB	NA
GSM615235	MDACC508	-0.220155	0.397322	-0.29105	0.702467	-0.621424	LumB	69.7249	high	0.656947	77.9358	high	LumB	NA
GSM615294	MDACC508	-0.0707541	-0.0603242	-0.0934461	0.165328	-0.0644116	LumB	46.5794	med	0.326977	55.7206	high	LumB	NA
GSM615702	MDACC508	-0.158703	0.129387	-0.0621564	0.323044	-0.251304	LumB	50.2665	med	0.433364	62.0776	high	LumB	NA
GSM615219	MDACC508	-0.0372093	-0.0238196	-0.0807611	0.291614	-0.19845	LumB	48.8669	med	0.357101	57.8051	high	LumB	NA
GSM615256	MDACC508	-0.219873	0.239183	-0.0878083	0.400282	-0.323326	LumB	53.9288	high	0.596344	70.2048	high	LumB	NA
GSM615736	MDACC508	-0.27907	0.0883721	-0.100634	0.566737	-0.44778	LumB	54.7387	high	0.498843	66.21	high	LumB	NA
GSM615401	MDACC508	-0.381536	0.125018	0.10007	0.557435	-0.354334	LumB	46.2932	med	0.29515	56.1068	high	LumB	NA
GSM615200	MDACC508	-0.52685	0.269486	0.0601832	0.580268	-0.472586	LumB	49.7276	med	0.440644	63.6727	high	LumB	NA
GSM809184	MIYAKE	0.0507563	-0.0983914	-0.0934934	0.178103	-0.0751501	LumB	46.8386	med	0.335473	55.8103	high	LumB	NA
GSM508318	ISPY	-0.440404	0.360508	0.0527573	0.570452	-0.386344	LumB	51.6345	med	0.502478	66.8933	high	LumB	NA
GSM508232	ISPY	-0.431068	-0.496852	0.768997	-0.396982	0.604538	LumA	-6.76184	low	-0.802243	-5.68531	low	LumA	NA
GSM508328	ISPY	-0.28604	-0.107034	0.520408	-0.288862	0.438667	LumA	11.7868	low	-0.680827	5.71957	low	LumA	NA
GSM615642	MDACC508	-0.24482	-0.447216	0.543904	-0.131501	0.306695	LumA	8.65884	low	-0.495595	10.9718	low	LumA	NA
GSM615698	MDACC508	-0.330092	-0.297393	0.538266	-0.162509	0.25976	LumA	10.1491	low	-0.727793	2.83721	low	LumA	NA
GSM615278	MDACC508	-0.652572	-0.217195	0.709937	0.0690627	0.0862579	LumA	6.48398	low	-0.893379	-3.64603	low	LumA	NA
GSM615247	MDACC508	-0.369274	-0.455532	0.675687	-0.276674	0.476956	LumA	0.0300455	low	-1.0003	-11.5	low	LumA	NA
GSM615729	MDACC508	-0.578013	-0.421846	0.732629	-0.144891	0.289077	LumA	-0.666625	low	-0.853691	-5.2366	low	LumA	NA
GSM809281	MIYAKE	-0.209316	-0.549292	0.716591	-0.467947	0.684898	LumA	-5.4468	low	-0.702837	-2.00321	low	LumA	NA
GSM615228	MDACC508	-0.629175	-0.0921776	0.608175	0.128964	0.00112755	LumA	13.6535	low	-0.65388	8.39456	low	LumA	NA
GSM508239	ISPY	-0.231437	-0.278658	0.362896	-0.288971	0.339666	LumA	16.0677	low	-0.563347	10.757	low	Claudin	NA
GSM615108	MDACC508	-0.515997	0.271882	0.0840028	0.522481	-0.530374	LumB	47.8628	med	0.109169	49.888	med	LumB	NA
GSM615675	MDACC508	-0.530092	-0.19253	0.486681	0.150247	0.152925	LumA	18.0647	low	-0.327169	22.0612	med	LumA	NA
GSM615724	MDACC508	-0.153911	-0.393235	0.222551	0.0198731	0.0541226	LumA	25.7533	med	0.0716364	38.4676	med	LumA	NA
GSM615230	MDACC508	-0.170965	0.0837209	-0.020296	0.0876674	-0.0954193	LumB	43.8649	med	-0.072707	39.7177	med	LumB	NA
GSM615206	MDACC508	-0.440592	0.156589	0.080902	0.353347	-0.312755	LumB	43.8457	med	0.179536	50.7958	med	LumB	NA
GSM615350	MDACC508	-0.342072	0.156166	0.121635	0.244538	-0.216631	LumB	40.8195	med	0.251228	52.5491	med	LumB	NA
GSM615285	MDACC508	-0.432417	-0.4179	0.493023	0.12544	0.0374912	LumA	14.5653	low	-0.171863	26.185	med	LumA	NA
GSM615261	MDACC508	-0.570402	0.130937	0.347146	0.388584	-0.307259	LumB	32.3789	med	-0.114071	36.1325	med	LumB	NA
GSM615126	MDACC508	-0.557858	0.0511628	0.2926	0.417195	-0.379563	LumB	34.0105	med	0.0202745	41.6083	med	LumB	NA
GSM615693	MDACC508	-0.450881	0.0350951	0.248767	0.138407	-0.0504581	LumA	31.46	med	-0.132034	34.2722	med	LumA	NA
GSM615654	MDACC508	-0.64482	0.020155	0.380832	0.372657	-0.161381	LumA	28.7227	med	-0.205068	31.1448	med	LumA	NA
GSM615636	MDACC508	-0.368851	0.274841	0.0642706	0.310782	-0.358985	LumB	45.9131	med	0.0440347	46.2938	med	LumB	NA
GSM615645	MDACC508	-0.59549	0.210994	0.313883	0.479352	-0.366455	LumB	36.3255	med	0.0587494	44.5691	med	LumB	NA
GSM615749	MDACC508	-0.41649	0.0256519	0.0725863	0.579422	-0.332065	LumB	46.1696	med	0.207064	52.2287	med	LumB	NA
GSM615331	MDACC508	-0.240874	-0.00281889	0.0587738	0.32093	-0.27019	LumB	42.8721	med	-0.0364428	40.9338	med	LumB	NA
GSM615353	MDACC508	-0.50895	0.149824	0.217195	0.356025	-0.194362	LumB	37.8028	med	-0.0457093	40.2677	med	LumB	NA
GSM615750	MDACC508	-0.462016	-0.347146	0.577449	-0.0280479	0.275123	LumA	9.39011	low	-0.472656	12.9493	med	LumA	NA
GSM615772	MDACC508	-0.32544	-0.00394644	0.305285	0.098802	-0.0410148	LumA	28.5036	med	-0.115686	33.7289	med	LumA	NA
GSM615221	MDACC508	-0.360113	-0.00394644	0.271177	0.145032	-0.075969	LumA	30.5188	med	-0.00012719	38.9851	med	LumA	NA
GSM615685	MDACC508	-0.37759	-0.104863	0.311628	0.228753	-0.229739	LumA	28.6752	med	0.0908796	41.8226	med	LumA	NA
GSM615308	MDACC508	-0.269767	0.0232558	0.0865398	0.196758	-0.21043	LumB	39.8841	med	0.033833	42.9164	med	LumB	NA
GSM615808	MDACC508	-0.622833	0.0701903	0.357294	0.454405	-0.364623	LumB	31.9082	med	-0.0185688	39.7153	med	LumB	NA
GSM615381	MDACC508	-0.512896	-0.0255109	0.427907	0.11191	-0.0421424	LumA	22.3949	low	-0.343158	23.2182	med	LumA	NA
GSM615825	MDACC508	-0.210148	-0.0295983	0.107118	0.159549	-0.205497	LumB	37.9289	med	-0.0909057	37.0653	med	LumB	NA
GSM615367	MDACC508	-0.479774	0.11191	0.0993658	0.55969	-0.44482	LumB	45.6812	med	0.214588	52.8235	med	LumB	NA
GSM615755	MDACC508	0.0907681	0.0391825	-0.233545	0.101621	-0.218323	LumB	53.5813	high	0.0209758	45.5254	med	LumB	NA
GSM615220	MDACC508	-0.269908	-0.230867	0.443129	-0.36716	0.348273	LumA	11.9447	low	-0.47813	13.1921	med	LumA	NA
GSM615174	MDACC508	-0.394785	0.065821	0.0721635	0.47611	-0.365328	LumB	45.1563	med	0.0101219	44.1152	med	LumB	NA
GSM615304	MDACC508	-0.505708	0.0390416	0.13883	0.505567	-0.473855	LumB	41.9431	med	0.216448	51.5509	med	LumB	NA
GSM615811	MDACC508	-0.400141	-0.145032	0.277801	0.230867	-0.0510218	LumA	29.4119	med	0.0803446	41.4693	med	LumA	NA
GSM615697	MDACC508	-0.539676	-0.0136716	0.403242	0.268217	-0.146864	LumA	26.072	med	0.012906	38.6814	med	LumA	NA
GSM615810	MDACC508	-0.593094	0.0989429	0.361099	0.452713	-0.268781	LumB	32.2912	med	0.0286766	41.7754	med	LumB	NA
GSM615726	MDACC508	-0.625934	0.218323	0.333756	0.460606	-0.346159	LumB	35.1449	med	-0.0399073	40.3718	med	LumB	NA
GSM615236	MDACC508	-0.62241	-0.123608	0.55969	0.164623	0.0383369	LumA	15.8322	low	-0.390164	19.3901	med	LumA	NA
GSM809235	MIYAKE	-0.458931	-0.239189	0.487695	0.20255	0.0430743	LumA	18.5654	low	0.030005	36.1901	med	LumA	NA
GSM508237	ISPY	-0.339349	0.0492306	0.246696	0.0454311	0.040546	LumA	30.7509	med	-0.430508	21.9718	med	LumA	NA
GSM508209	ISPY	-0.621255	0.0110725	0.487408	0.201042	-0.105189	LumA	21.4186	low	-0.343912	23.3494	med	LumA	NA
GSM508329	ISPY	-0.0424446	0.0908597	0.0157403	0.204624	-0.0560139	LumB	45.068	med	-0.0563744	40.6878	med	LumB	NA
GSM508260	ISPY	-0.444746	0.244464	0.155015	0.511073	-0.430525	LumB	44.6791	med	0.184421	51.7926	med	LumB	NA
GSM615725	MDACC508	-0.557576	-0.0723044	0.349965	0.325863	-0.198872	LumA	28.2958	med	-0.0193986	37.8503	med	LumA	NA
GSM615239	MDACC508	-0.487526	-0.18055	0.369838	0.15673	0.00944327	LumA	23.4032	low	-0.12499	31.5515	med	LumA	NA
GSM615709	MDACC508	-0.414376	0.127837	0.0824524	0.516138	-0.451022	LumB	46.2116	med	0.163619	50.8526	med	LumB	NA
GSM615234	MDACC508	-0.263707	-0.155462	0.323044	0.0639887	0.168006	LumA	25.2688	med	-0.255542	26.5175	med	LumA	NA
GSM615792	MDACC508	-0.396476	0.222128	0.0689218	0.638337	-0.525018	LumB	50.2875	med	0.236604	55.3862	high	LumB	NA
GSM615163	MDACC508	-0.261875	0.219591	-0.0679352	0.594503	-0.581818	LumB	55.8573	high	0.483291	66.4526	high	LumB	NA
GSM615790	MDACC508	-0.267512	0.340944	-0.147146	0.532347	-0.578436	LumB	59.8534	high	0.348678	62.6065	high	LumB	NA
GSM615128	MDACC508	-0.194362	0.22833	-0.197604	0.596617	-0.568569	LumB	61.7304	high	0.322959	61.595	high	LumB	NA
GSM615802	MDACC508	-0.48513	-0.0208598	0.132347	0.582805	-0.447921	LumB	42.7267	med	0.405805	59.1229	high	LumB	NA
GSM1030263	HORAK	-0.392248	0.231431	0.0200141	0.568851	-0.52981	LumB	51.3104	med	0.267307	56.8283	high	LumB	NA
GSM1030275	HORAK	-0.547005	0.326427	0.0121212	0.600705	-0.559972	LumB	52.797	med	0.179222	54.3843	high	LumB	NA
GSM1030134	HORAK	-0.548273	0.304299	0.0600423	0.612826	-0.578436	LumB	50.6823	med	0.369534	61.3173	high	LumB	NA
GSM1030277	HORAK	-0.60451	0.339958	-0.043129	0.68062	-0.604228	LumB	56.3372	high	0.237407	57.9004	high	LumB	NA
GSM1030260	HORAK	-0.621564	0.17618	0.165328	0.518816	-0.462016	LumB	42.5038	med	0.295336	55.6025	high	LumB	NA
GSM1030271	HORAK	-0.402819	0.0451022	0.075828	0.535729	-0.452149	LumB	45.6576	med	0.321474	56.652	high	Claudin	NA
GSM1030146	HORAK	-0.177167	0.123467	-0.20592	0.575335	-0.536716	LumB	60.2664	high	0.55064	69.776	high	LumB	NA
GSM615655	MDACC508	-0.373362	0.39549	-0.0563777	0.70303	-0.626498	LumB	59.2206	high	0.456338	67.3247	high	LumB	NA
GSM615822	MDACC508	-0.180691	0.461875	-0.186751	0.549683	-0.581959	LumB	63.9888	high	0.147108	56.0984	high	LumB	NA
GSM1030269	HORAK	-0.425229	0.0132488	0.172939	0.469204	-0.364341	LumB	39.9414	med	0.323814	55.0149	high	LumB	NA
GSM1030141	HORAK	-0.302748	0.484426	-0.239464	0.651586	-0.618182	LumB	67.6041	high	0.607532	75.8135	high	LumB	NA
GSM1030272	HORAK	-0.421987	0.256096	0.0479211	0.535729	-0.510782	LumB	49.8142	med	0.206794	54.1179	high	LumB	NA
GSM1030116	HORAK	-0.305849	-0.580127	0.813531	-0.467089	0.606906	LumA	-10.3814	low	-0.972325	-14.0563	low	LumA	NA
GSM615168	MDACC508	-0.378436	-0.452572	0.717125	-0.303171	0.386328	LumA	-2.13274	low	-0.918704	-8.84318	low	LumA	NA
GSM615173	MDACC508	-0.315997	-0.480056	0.704863	-0.411557	0.466808	LumA	-3.53065	low	-0.890734	-8.45195	low	LumA	NA
GSM615791	MDACC508	-0.535025	-0.207047	0.576885	-0.00352361	0.23439	LumA	11.5168	low	-0.679403	6.01334	low	LumA	NA
GSM1030243	HORAK	-0.574912	-0.422974	0.904581	-0.306977	0.478788	LumA	-10.5062	low	-1.0752	-16.9336	low	LumA	NA
GSM1030242	HORAK	-0.527837	-0.435659	0.863284	-0.28203	0.49852	LumA	-8.32999	low	-1.01153	-13.8994	low	LumA	NA
GSM1030241	HORAK	-0.589288	-0.398168	0.877519	-0.241156	0.415786	LumA	-7.99112	low	-1.05756	-15.3425	low	LumA	NA
GSM1030287	HORAK	-0.185201	-0.595913	0.757576	-0.526286	0.699366	LumA	-8.68564	low	-1.2085	-23.3211	low	LumA	NA
GSM1030155	HORAK	-0.212403	-0.609161	0.741085	-0.505426	0.722763	LumA	-7.9823	low	-1.13425	-20.1633	low	LumA	NA
GSM1030152	HORAK	-0.307822	-0.467371	0.759408	-0.452995	0.563918	LumA	-6.25811	low	-1.02384	-14.5015	low	Claudin	NA
GSM1030151	HORAK	-0.326145	-0.55377	0.776321	-0.451304	0.61945	LumA	-8.28892	low	-1.09374	-18.1667	low	LumA	NA
GSM1030149	HORAK	-0.31191	-0.620014	0.772516	-0.40451	0.607329	LumA	-8.24979	low	-0.912233	-11.1649	low	Claudin	NA
GSM1030105	HORAK	-0.447216	-0.338407	0.811276	-0.400705	0.506695	LumA	-6.33276	low	-1.16686	-19.4089	low	LumA	NA
GSM1030289	HORAK	-0.350106	-0.545595	0.812403	-0.394221	0.598591	LumA	-8.82891	low	-1.14855	-20.3525	low	LumA	NA
GSM1030117	HORAK	-0.402537	-0.498238	0.837632	-0.391121	0.537984	LumA	-9.38801	low	-0.933445	-11.6591	low	LumA	NA
GSM1030099	HORAK	-0.501198	-0.518393	0.890909	-0.388584	0.525159	LumA	-12.3384	low	-1.08962	-18.6136	low	LumA	NA
GSM1030110	HORAK	-0.421846	-0.509655	0.814376	-0.388161	0.544186	LumA	-8.63757	low	-0.846125	-7.99497	low	LumA	NA
GSM1030150	HORAK	-0.325159	-0.484848	0.746159	-0.381677	0.610712	LumA	-4.85857	low	-0.9521	-11.2227	low	LumA	NA
GSM1030106	HORAK	-0.544891	-0.353347	0.852431	-0.259619	0.378858	LumA	-6.38258	low	-1.14059	-18.1152	low	LumA	NA
GSM1030251	HORAK	-0.423115	-0.41339	0.763073	-0.253982	0.449471	LumA	-2.86153	low	-0.890304	-7.6169	low	LumA	NA
GSM1030108	HORAK	-0.528682	-0.468217	0.878929	-0.253841	0.436786	LumA	-8.98888	low	-0.961471	-12.1822	low	LumA	NA
GSM1030107	HORAK	-0.568288	-0.36124	0.836646	-0.24031	0.391402	LumA	-5.63698	low	-0.921382	-9.15817	low	LumA	NA
GSM1030254	HORAK	-0.618464	-0.355603	0.8537	-0.234249	0.350247	LumA	-6.40844	low	-1.04586	-14.2198	low	LumA	NA
GSM1030249	HORAK	-0.590134	-0.387738	0.837209	-0.21043	0.351515	LumA	-5.65755	low	-0.693914	-0.145574	low	LumA	NA
GSM1030247	HORAK	-0.631149	-0.303594	0.793376	-0.190275	0.270331	LumA	-2.47248	low	-0.794232	-2.84322	low	Claudin	NA
GSM1030258	HORAK	-0.549542	-0.484708	0.859056	-0.182664	0.378295	LumA	-7.32007	low	-0.789104	-4.81407	low	LumA	NA
GSM1030103	HORAK	-0.42988	-0.494856	0.701903	-0.180409	0.312474	LumA	-0.32394	low	-0.525413	7.36397	low	LumA	NA
GSM1030253	HORAK	-0.637914	-0.336575	0.837068	-0.179563	0.343199	LumA	-4.62183	low	-0.919122	-8.51172	low	LumA	NA
GSM1030098	HORAK	-0.536575	-0.261311	0.707118	-0.173784	0.266808	LumA	2.46757	low	-0.853067	-3.79096	low	LumA	NA
GSM1030112	HORAK	-0.328118	0.0590557	0.285271	-0.160817	0.115856	LumA	25.9028	med	-0.726209	8.64511	low	LumA	NA
GSM1030121	HORAK	-0.665116	-0.281466	0.84327	-0.156589	0.292037	LumA	-3.8212	low	-0.910261	-7.64306	low	LumA	NA
GSM1030252	HORAK	-0.575899	-0.315997	0.728964	-0.144609	0.25821	LumA	1.05296	low	-0.689248	2.21687	low	LumA	NA
GSM1030245	HORAK	-0.49993	-0.310923	0.748132	-0.133756	0.320789	LumA	0.890539	low	-0.675373	2.6509	low	LumA	NA
GSM1030113	HORAK	-0.687526	-0.304722	0.829598	-0.103171	0.246089	LumA	-2.81333	low	-0.769768	-1.77171	low	LumA	NA
GSM1030101	HORAK	-0.602396	-0.420014	0.717829	0.0214235	0.216913	LumA	2.63398	low	-0.480592	10.7709	low	LumA	NA
GSM1030257	HORAK	-0.61635	-0.356307	0.713178	0.0522903	0.116561	LumA	4.2082	low	-0.491402	11.092	low	LumA	NA
GSM1030256	HORAK	-0.658633	-0.155321	0.656801	0.0872445	0.0666667	LumA	9.86818	low	-0.674892	6.26017	low	LumA	NA
GSM1030123	HORAK	-0.769274	-0.0187456	0.676956	0.195208	-0.00690627	LumA	12.2931	low	-0.709774	6.39665	low	LumA	NA
GSM1030286	HORAK	-0.31487	-0.357012	0.740521	-0.505567	0.631008	LumA	-4.77055	low	-0.831574	-6.03888	low	LumA	NA
GSM1030114	HORAK	-0.427907	-0.509514	0.754616	-0.28062	0.424806	LumA	-4.39	low	-0.686828	-0.355873	low	LumA	NA
GSM1030111	HORAK	-0.59704	-0.424524	0.896688	-0.265398	0.475828	LumA	-9.61606	low	-0.926565	-10.6947	low	LumA	NA
GSM1030109	HORAK	-0.499366	-0.382241	0.703876	-0.11346	0.282875	LumA	2.02129	low	-0.769431	-1.06262	low	LumA	NA
GSM1030246	HORAK	-0.687104	-0.24919	0.811416	-0.0689218	0.237914	LumA	-0.670341	low	-0.86057	-4.5333	low	LumA	NA
GSM1030240	HORAK	-0.43284	-0.524454	0.870049	-0.401128	0.570543	LumA	-11.4338	low	-1.20879	-23.256	low	LumA	NA
GSM1030153	HORAK	-0.242565	-0.41945	0.741931	-0.531219	0.697815	LumA	-5.81556	low	-1.09976	-17.4006	low	LumA	NA
GSM1030154	HORAK	-0.28203	-0.524172	0.779422	-0.486117	0.632276	LumA	-8.34696	low	-1.15056	-20.4301	low	LumA	NA
GSM1030255	HORAK	-0.361381	-0.449471	0.78055	-0.324454	0.432417	LumA	-4.98786	low	-0.986749	-12.3632	low	LumA	NA
GSM1030100	HORAK	-0.364905	-0.546441	0.783228	-0.285835	0.496265	LumA	-5.89281	low	-0.871546	-8.37047	low	LumA	NA
GSM1030115	HORAK	-0.506554	-0.529246	0.859479	-0.275546	0.464834	LumA	-9.33105	low	-0.95799	-12.4513	low	LumA	NA
GSM1030250	HORAK	-0.471177	-0.406061	0.692319	-0.0927414	0.287245	LumA	2.63709	low	-0.64509	3.94182	low	LumA	NA
GSM1030082	HORAK	-0.327555	-0.453136	0.68358	-0.422128	0.516279	LumA	-2.48758	low	-0.684179	0.171479	low	LumA	NA
GSM1030081	HORAK	-0.46413	-0.328823	0.671741	-0.238196	0.401973	LumA	2.22565	low	-0.538418	8.20419	low	LumA	NA
GSM615103	MDACC508	-0.423538	0.0572234	0.300916	0.379845	-0.227343	LumB	33.7954	med	-0.179321	33.3842	med	LumB	NA
GSM1030144	HORAK	-0.668781	0.0334038	0.402255	0.426216	-0.259338	LumB	28.8059	med	-0.32133	26.6964	med	LumB	NA
GSM615147	MDACC508	-0.198872	-0.39253	0.386047	-0.118816	0.257082	LumA	16.4444	low	-0.462599	14.567	med	LumA	NA
GSM615131	MDACC508	-0.299648	-0.192389	0.375899	0.00465116	-0.0824524	LumA	21.3659	low	-0.21768	26.7924	med	LumA	NA
GSM1030248	HORAK	-0.323326	0.250317	0.288231	-0.0659619	0.110782	LumA	30.1952	med	-0.204122	31.512	med	LumA	NA
GSM1030143	HORAK	-0.736152	0.00479211	0.553066	0.193235	-0.118393	LumA	17.9051	low	-0.422976	19.3818	med	LumA	NA
GSM1030102	HORAK	-0.59549	0.204792	0.413249	0.152361	-0.0604651	LumA	26.6476	med	-0.489706	19.6657	med	LumA	NA
GSM1030136	HORAK	-0.619168	-0.0697674	0.473714	0.252995	-0.0522903	LumA	21.6797	low	-0.326727	23.8301	med	LumA	NA
GSM1030244	HORAK	-0.738407	-0.127837	0.533756	0.278506	-0.0945736	LumA	18.175	low	-0.209645	27.509	med	Claudin	NA
GSM1030129	HORAK	-0.578999	0.114024	0.178436	0.486681	-0.428189	LumB	40.7222	med	0.163269	49.4988	med	LumB	NA
GSM1030126	HORAK	-0.615504	0.475264	0.133192	0.509232	-0.521776	LumB	48.0923	med	0.0555784	48.7935	med	LumB	NA
GSM1030262	HORAK	-0.623256	0.198732	0.145173	0.56871	-0.491614	LumB	44.4959	med	0.109602	48.9048	med	LumB	NA
GSM615129	MDACC508	-0.640451	0.272586	0.274419	0.434249	-0.33883	LumB	37.8879	med	-0.0150413	42.3169	med	LumB	NA
GSM615177	MDACC508	-0.426357	-0.264553	0.380973	0.268499	-0.141226	LumA	23.8815	med	-0.158439	30.0528	med	LumA	NA
GSM615142	MDACC508	-0.513319	0.0725863	0.34926	0.395208	-0.296688	LumB	31.8289	med	-0.184287	32.8694	med	LumB	NA
GSM615799	MDACC508	-0.562932	-0.0498943	0.406342	0.364623	-0.269908	LumA	26.9091	med	-0.120554	33.5989	med	LumA	NA
GSM1030259	HORAK	-0.782382	0.149542	0.473291	0.346159	-0.232417	LumA	25.6632	med	-0.426577	22.2032	med	LumA	NA
GSM1030261	HORAK	-0.699084	0.0794926	0.343763	0.440169	-0.335166	LumB	31.9898	med	-0.0983332	36.6916	med	LumB	NA
GSM1030137	HORAK	-0.470754	0.0331219	0.430444	-0.0778013	0.0262156	LumA	20.1861	low	-0.55506	14.1224	med	LumA	NA
GSM1030120	HORAK	-0.665398	0.136434	0.573502	0.0789288	0.030303	LumA	17.4278	low	-0.445387	18.6613	med	LumA	NA
GSM1030138	HORAK	-0.59549	-0.224665	0.567583	0.120789	-0.0365046	LumA	13.4232	low	-0.411642	17.3659	med	LumA	NA
GSM1030133	HORAK	-0.744327	-0.124877	0.662016	0.126568	-0.00549683	LumA	10.3316	low	-0.475008	14.6478	med	LumA	NA
GSM1030130	HORAK	-0.55518	-0.13728	0.461452	0.136857	-0.127837	LumA	19.5727	low	-0.0764222	32.7046	med	LumA	NA
GSM1030283	HORAK	-0.659619	-0.0993658	0.535588	0.153629	-0.0555321	LumA	16.8187	low	-0.492163	15.7355	med	LumA	NA
GSM1030266	HORAK	-0.448062	-0.0603242	0.378999	0.210994	-0.0560958	LumA	25.8896	med	-0.15395	31.5855	med	LumA	NA
GSM1030276	HORAK	-0.450881	-0.0132488	0.27315	0.219591	-0.121071	LumA	31.0977	med	-0.0355159	37.9207	med	LumA	NA
GSM1030148	HORAK	-0.764059	0.00295983	0.566596	0.231149	-0.0744186	LumA	17.8131	low	-0.609963	11.9919	med	LumA	NA
GSM1030274	HORAK	-0.61649	0.134602	0.362791	0.242001	-0.203805	LumA	29.1047	med	-0.517104	19.0904	med	LumA	NA
GSM1030273	HORAK	-0.526568	-0.0692037	0.349119	0.307963	-0.302748	LumA	28.2306	med	-0.0504504	36.5411	med	LumA	NA
GSM1030264	HORAK	-0.595772	-0.124877	0.330374	0.325159	-0.259619	LumA	28.1359	med	-0.00235114	38.3205	med	LumA	NA
GSM1030135	HORAK	-0.681184	0.20902	0.426075	0.344891	-0.240451	LumA	28.9729	med	-0.369427	25.4738	med	LumA	NA
GSM1030281	HORAK	-0.534179	-0.00577872	0.304158	0.324595	-0.138266	LumB	31.2651	med	-0.00865121	39.323	med	LumB	NA
GSM1030278	HORAK	-0.672727	0.0449612	0.34926	0.399436	-0.317266	LumB	30.7049	med	0.0228363	40.9351	med	LumB	NA
GSM1030267	HORAK	-0.64919	0.0761099	0.308104	0.443129	-0.403665	LumB	33.715	med	0.104118	45.1376	med	LumB	NA
GSM1030265	HORAK	-0.575194	0.278365	0.224242	0.44482	-0.450881	LumB	40.5526	med	0.00218777	43.666	med	LumB	NA
GSM1030131	HORAK	-0.812967	0.119521	0.41494	0.453136	-0.337984	LumB	29.2791	med	-0.0951905	36.4338	med	LumB	NA
GSM1030124	HORAK	-0.712615	0.121353	0.360958	0.463284	-0.454686	LumB	32.2104	med	-0.0677379	38.1942	med	LumB	NA
GSM1030268	HORAK	-0.678083	0.33883	0.28513	0.494151	-0.426638	LumB	39.2307	med	0.122435	48.5634	med	LumB	NA
GSM1030142	HORAK	-0.777731	0.19704	0.396758	0.498097	-0.345455	LumB	32.0961	med	0.0482674	43.2391	med	LumB	NA
GSM1030132	HORAK	-0.731642	0.075828	0.310218	0.506554	-0.418887	LumB	34.2754	med	0.0298088	42.5295	med	LumB	NA
GSM1030282	HORAK	-0.615363	0.185906	0.221846	0.561663	-0.450881	LumB	41.0507	med	0.164979	50.1057	med	LumB	NA
GSM1030128	HORAK	-0.587879	-0.0959831	0.428189	0.174489	-0.0525722	LumA	22.0246	low	-0.141662	31.0372	med	LumA	NA
GSM1030140	HORAK	-0.590839	0.169133	0.281748	0.178576	-0.207611	LumA	32.0372	med	-0.146084	34.6837	med	LumA	NA
GSM1030280	HORAK	-0.683157	0.0672304	0.422833	0.346159	-0.284285	LumA	27.0391	med	-0.145903	33.2646	med	LumA	NA
GSM1030118	HORAK	-0.492178	0.208598	0.209725	0.300775	-0.254545	LumB	38.1337	med	-0.0503141	40.324	med	LumB	NA
GSM1030122	HORAK	-0.671459	0.163918	0.411276	0.323467	-0.29697	LumA	28.6148	med	-0.21818	31.1701	med	LumA	NA
GSM1030127	HORAK	-0.538548	0.181113	0.160113	0.575476	-0.480902	LumB	44.1509	med	0.107195	48.5282	med	LumB	NA
GSM1030104	HORAK	-0.4716	0.133615	0.393235	0.131642	-0.0679352	LumA	26.7006	med	-0.365161	24.1361	med	Claudin	NA
GSM1030139	HORAK	-0.522058	-0.0421424	0.434954	0.105285	-0.0291755	LumA	21.7026	low	-0.383237	21.3703	med	Claudin	NA
GSM1030279	HORAK	-0.692319	0.136998	0.452149	0.286117	-0.175758	LumA	25.7977	med	-0.50807	18.7339	med	LumA	NA
GSM1030147	HORAK	-0.643129	0.197886	0.447639	0.345173	-0.25525	LumA	28.1089	med	-0.161464	33.4213	med	LumA	NA
GSM1030284	HORAK	-0.633545	0.165187	0.304017	0.356871	-0.326568	LumB	33.826	med	0.0674015	43.9441	med	LumB	NA
GSM1030125	HORAK	-0.420014	0.128118	0.123749	0.413953	-0.269908	LumB	42.7673	med	0.110203	47.6728	med	LumB	NA
GSM1030145	HORAK	-0.606342	-0.0374912	0.415786	0.250176	-0.0744186	LumA	24.5708	med	-0.0328305	36.4281	med	LumA	NA
GSM1030270	HORAK	-0.739394	0.236646	0.316279	0.558421	-0.380832	LumB	37.2117	med	0.0271865	43.969	med	LumB	NA
GSM1030214	HORAK	-0.463002	-0.166314	0.657505	-0.318111	0.335025	LumA	3.86855	low	-0.973293	-8.09584	low	LumA	UNS
GSM1030198	HORAK	-0.0119803	-0.309232	0.300775	-0.252431	0.289077	LumA	19.8924	low	-0.287333	22.3837	med	Claudin	UNS
GSM615397	MDACC508	0.616209	0.0322763	-0.623397	0.0225511	-0.15377	Basal	70.9212	high	0.569732	71.1708	high	Basal	BL1
GSM809204	MIYAKE	0.836158	-0.1103	-0.593277	-0.336567	0.123361	Basal	62.6659	high	0.402586	60.9068	high	Basal	BL1
GSM809239	MIYAKE	0.711885	0.0627611	-0.714862	-0.107707	-0.0457623	Basal	73.4556	high	0.746222	78.7049	high	Basal	BL1
GSM615376	MDACC508	0.593517	0.0845666	-0.406342	-0.246512	0.177167	Basal	58.0789	high	0.0761604	47.9509	med	Basal	BL1
GSM615354	MDACC508	0.330092	-0.123608	-0.142213	-0.249471	0.290627	Basal	42.7222	med	0.0965924	44.124	med	Basal	BL1
GSM615680	MDACC508	0.768147	0.0668076	-0.670613	-0.0844257	0.0248062	Basal	72.3487	high	0.532343	69.8539	high	Basal	BL1
GSM615348	MDACC508	0.787174	0.0315715	-0.573643	-0.260324	0.15081	Basal	64.9651	high	0.439996	63.7804	high	Basal	BL1
GSM615357	MDACC508	0.696829	0.0703312	-0.563214	-0.264834	0.0638478	Basal	64.5783	high	0.174951	53.4076	high	Basal	BL1
GSM615293	MDACC508	0.615645	0.0817477	-0.631994	-0.0723044	-0.0396054	Basal	70.4143	high	0.623944	73.2783	high	Basal	BL1
GSM615368	MDACC508	0.704722	0.126991	-0.670613	-0.130937	0.000281889	Basal	72.1395	high	0.678597	75.9055	high	Basal	BL1
GSM615136	MDACC508	0.375053	0.334602	-0.533474	0.0145173	-0.130092	Basal	70.299	high	0.495548	69.6519	high	Basal	BL1
GSM615284	MDACC508	0.631572	-0.0142354	-0.515292	-0.193658	0.114729	Basal	62.2184	high	0.521661	66.4105	high	Basal	BL1
GSM615392	MDACC508	0.664412	0.153206	-0.660465	-0.0436927	-0.0415786	Basal	73.3625	high	0.626336	74.435	high	Basal	BL1
GSM615255	MDACC508	0.661734	0.224806	-0.696829	0.0424242	-0.0799154	Basal	77.3468	high	0.406196	67.1585	high	Claudin	BL1
GSM615660	MDACC508	0.784214	0.145173	-0.657082	-0.0883721	-0.02537	Basal	72.9508	high	0.601454	73.0683	high	Basal	BL1
GSM615378	MDACC508	0.53728	0.088654	-0.503735	-0.172798	0.0264975	Basal	63.1302	high	0.508995	66.7461	high	Basal	BL1
GSM615315	MDACC508	0.586187	-0.0143763	-0.421283	-0.22988	0.102326	Basal	57.4888	high	0.321065	57.1629	high	Basal	BL1
GSM615225	MDACC508	0.594362	0.0169133	-0.451727	-0.309232	0.176603	Basal	57.9234	high	0.360434	58.8648	high	Basal	BL1
GSM809225	MIYAKE	0.763842	-0.112989	-0.552269	-0.306795	0.101465	Basal	61.0662	high	0.418882	61.2556	high	Basal	BL1
GSM809274	MIYAKE	0.743097	-0.107323	-0.527011	-0.269916	0.0931092	Basal	60.6161	high	0.456274	62.7245	high	Basal	BL1
GSM809273	MIYAKE	0.734166	-0.118175	-0.571573	-0.240528	0.0594958	Basal	62.7514	high	0.576517	68.0952	high	Basal	BL1
GSM809185	MIYAKE	0.524418	0.199712	-0.677407	0.0109964	-0.246098	Basal	74.968	high	0.595464	74.1068	high	Basal	BL1
GSM508317	ISPY	0.760313	-0.208749	-0.508142	-0.322623	0.198871	Basal	57.5503	high	0.456648	61.3942	high	Claudin	BL1
GSM615212	MDACC508	0.658492	-0.207329	-0.361945	-0.38506	0.352925	Basal	49.9623	med	0.0804095	44.4342	med	Basal	BL1
GSM615666	MDACC508	0.651727	0.015081	-0.424242	-0.30148	0.226638	Basal	57.171	high	0.215186	52.7965	med	Basal	BL1
GSM615338	MDACC508	0.589993	-0.203101	-0.260042	-0.538125	0.434672	Basal	42.9013	med	0.120105	44.0277	med	Basal	BL1
GSM615694	MDACC508	0.65229	-0.166737	-0.315997	-0.45525	0.38802	Basal	47.4486	med	0.145892	46.4515	med	Basal	BL1
GSM615181	MDACC508	0.723749	0.00197322	-0.454545	-0.215222	0.222551	Basal	60.034	high	0.164038	51.4849	med	Basal	BL1
GSM615699	MDACC508	0.495701	-0.127132	-0.24623	-0.453277	0.461452	Basal	44.3948	med	0.131148	45.4345	med	Basal	BL1
GSM615691	MDACC508	0.560536	-0.0235377	-0.378717	-0.236082	0.204369	Basal	55.3592	high	-0.195542	36.0048	med	Basal	BL1
GSM615325	MDACC508	0.662438	-0.00873855	-0.357153	-0.417054	0.287385	Basal	52.161	med	-0.00307338	42.4872	med	Basal	BL1
GSM615681	MDACC508	0.664975	0.237491	-0.769133	0.0410148	-0.122763	Basal	80.5227	high	0.703831	79.9159	high	Basal	BL1
GSM1030293	HORAK	0.85525	-0.153629	-0.487104	-0.278929	0.205638	Basal	58.6875	high	0.326129	56.6531	high	Basal	BL1
GSM1030296	HORAK	0.781818	-0.141649	-0.530514	-0.267653	0.138407	Basal	60.4876	high	0.367264	58.9482	high	Basal	BL1
GSM1030210	HORAK	0.681607	-0.088654	-0.50148	-0.196476	0.115574	Basal	60.7551	high	0.323204	57.7244	high	Basal	BL1
GSM1030162	HORAK	0.800987	-0.00803383	-0.631572	-0.152079	-0.00747005	Basal	68.664	high	0.344317	60.9228	high	Claudin	BL1
GSM1030200	HORAK	0.425934	0.00747005	-0.348696	-0.112333	-0.0498943	Basal	55.9721	high	0.29609	56.2336	high	Basal	BL1
GSM1030158	HORAK	0.572798	0.155321	-0.499366	-0.080902	0.0593376	Basal	65.6394	high	0.176767	54.5388	high	Basal	BL1
GSM1030346	HORAK	0.736998	0.0989429	-0.727837	-0.0425652	-0.0670895	Basal	75.7378	high	0.554511	71.8854	high	Basal	BL1
GSM1030330	HORAK	0.45525	0.305285	-0.580409	0.0677942	-0.149119	Basal	73.1027	high	0.336606	63.9092	high	Basal	BL1
GSM1030325	HORAK	0.329669	0.109796	-0.556166	0.198872	-0.252713	Basal	70.8003	high	0.669228	76.067	high	Basal	BL1
GSM1030300	HORAK	0.835518	-0.0968288	-0.537139	-0.276674	0.175899	Basal	61.5347	high	0.266375	55.3113	high	Basal	BL1
GSM1030331	HORAK	0.847639	0.0286117	-0.590839	-0.227766	0.125159	Basal	66.4784	high	0.398522	62.4795	high	Basal	BL1
GSM1030335	HORAK	0.446934	0.142636	-0.45229	-0.117829	-0.0806202	Basal	62.261	high	0.41837	63.3298	high	Claudin	BL1
GSM1030156	HORAK	0.752643	0.0642706	-0.642565	-0.0975335	-0.0593376	Basal	70.8528	high	0.308296	60.5222	high	Basal	BL1
GSM1030327	HORAK	0.703735	0.16124	-0.663566	-0.0453841	-0.0494715	Basal	73.7754	high	0.332749	62.829	high	Basal	BL1
GSM1030169	HORAK	0.574771	0.169838	-0.636223	0.00338266	-0.188161	Basal	72.9447	high	0.638383	75.062	high	Basal	BL1
GSM1030299	HORAK	0.706413	0.230303	-0.666103	0.00916138	-0.160254	Basal	75.8189	high	0.51163	70.8602	high	Basal	BL1
GSM1030343	HORAK	0.596899	0.136293	-0.641015	0.0989429	-0.257223	Basal	74.3589	high	0.584719	73.2577	high	Basal	BL1
GSM1030312	HORAK	0.609253	0.227704	-0.468515	-0.216498	0.00260756	Basal	63.3354	high	0.273403	57.8403	high	Basal	BL1
GSM1030334	HORAK	0.608457	-0.250458	-0.214376	-0.402819	0.336716	Basal	42.6677	med	0.181262	46.3499	med	Basal	BL1
GSM1030182	HORAK	0.727837	-0.311487	-0.407752	-0.293305	0.270049	Basal	52.2113	med	0.170998	48.2315	med	Basal	BL1
GSM1030340	HORAK	0.698238	0.0298802	-0.418323	-0.34334	0.210289	Basal	56.673	high	0.198783	51.9494	med	Basal	BL1
GSM1030338	HORAK	0.696688	-0.0866808	-0.466667	-0.27611	0.171529	Basal	58.084	high	0.204216	52.1481	med	Basal	BL1
GSM809224	MIYAKE	0.507035	-0.0342377	-0.595006	-0.0988715	-0.0640096	Basal	66.1976	high	0.557371	69.126	high	Basal	BL2
GSM508213	ISPY	0.741099	-0.0252931	-0.584021	-0.236539	0.0438558	Basal	64.7308	high	0.476153	65.0165	high	Claudin	BL2
GSM615275	MDACC508	0.39845	0.113319	-0.245666	-0.260042	0.135729	Basal	50.6475	med	0.0160942	43.9371	med	Basal	BL2
GSM615175	MDACC508	0.517266	0.215504	-0.463848	-0.0942918	0.0352361	Basal	64.5508	high	0.258477	57.8139	high	Claudin	BL2
GSM615145	MDACC508	0.353206	0.0493305	-0.269767	-0.127414	0.0136716	Basal	52.7018	med	0.290113	55.3734	high	Basal	BL2
GSM615674	MDACC508	0.594785	0.207893	-0.561381	-0.112615	-0.0725863	Basal	68.5599	high	0.473321	67.285	high	Basal	BL2
GSM615762	MDACC508	0.308809	0.467794	-0.526568	0.0135307	-0.283298	Her2	71.6216	high	0.409296	67.2259	high	Her2	BL2
GSM615322	MDACC508	0.560677	0.223256	-0.650176	-0.0704722	-0.073432	Basal	73.0018	high	0.290688	61.3791	high	Basal	BL2
GSM615640	MDACC508	0.602255	-0.170684	-0.327696	-0.314588	0.228894	Basal	49.9799	med	0.193085	49.2519	med	Basal	BL2
GSM615639	MDACC508	0.542495	0.0889359	-0.490768	-0.129669	-0.00281889	Basal	63.3438	high	0.107132	50.8489	med	Basal	BL2
GSM615223	MDACC508	0.553911	-0.126427	-0.281748	-0.38365	0.386187	Basal	47.33	med	0.209035	49.3375	med	Basal	BL2
GSM615649	MDACC508	0.643834	-0.00422833	-0.348555	-0.41043	0.346018	Basal	51.8893	med	0.0420436	44.2649	med	Basal	BL2
GSM615364	MDACC508	0.586892	-0.0453841	-0.391966	-0.422128	0.282875	Basal	52.6076	med	0.132538	47.9579	med	Basal	BL2
GSM615776	MDACC508	0.587456	-0.0214235	-0.330233	-0.369979	0.285271	Basal	51.2747	med	-0.114608	37.9222	med	Claudin	BL2
GSM615300	MDACC508	0.440874	0.0342495	-0.300775	-0.335166	0.123749	Basal	50.7263	med	0.182231	50.0856	med	Claudin	BL2
GSM1030206	HORAK	0.544468	0.0615927	-0.542918	-0.131078	-0.073432	Basal	65.0908	high	0.294705	58.6717	high	Basal	BL2
GSM1030199	HORAK	0.266949	0.0745595	-0.348978	0.00169133	-0.0525722	Basal	58.087	high	0.413065	62.1211	high	Basal	BL2
GSM1030185	HORAK	0.656942	0.184355	-0.669345	0.118957	-0.31938	Basal	76.8702	high	0.618749	75.4311	high	Claudin	BL2
GSM1030326	HORAK	0.430585	-0.111205	-0.21945	-0.201832	0.120085	Basal	47.4003	med	-0.000315337	41.4959	med	Claudin	BL2
GSM615347	MDACC508	0.436927	0.262156	-0.489218	-0.0243834	-0.0630021	Basal	67.0578	high	0.190911	56.2016	high	Basal	ESR1-high
GSM615118	MDACC508	0.607047	0.0765328	-0.547428	-0.252854	0.10303	Basal	63.7705	high	0.339917	59.9305	high	Basal	ESR1-high
GSM615644	MDACC508	0.535447	0.037914	-0.593235	0.0518675	-0.1105	Basal	69.8437	high	0.621284	73.1111	high	Basal	ESR1-high
GSM615668	MDACC508	0.496406	0.141226	-0.509655	-0.0825934	-0.000140944	Basal	65.4526	high	0.406676	63.6939	high	Basal	ESR1-high
GSM615771	MDACC508	0.257364	0.525722	-0.539676	0.0942918	-0.222551	Her2	74.1102	high	0.222445	60.8776	high	Her2	ESR1-high
GSM615380	MDACC508	0.329669	0.132629	-0.461875	0.14179	-0.144186	Basal	66.2719	high	0.444144	65.9021	high	Basal	ESR1-high
GSM615405	MDACC508	0.177026	0.434249	-0.480761	0.227484	-0.239464	Her2	72.1556	high	0.409492	67.7043	high	Her2	ESR1-high
GSM615317	MDACC508	0.674982	0.0372093	-0.602537	-0.0869627	-0.0438337	Basal	68.5887	high	0.593731	71.291	high	Basal	ESR1-high
GSM615319	MDACC508	-0.120085	0.101621	-0.0294574	0.0102889	-0.174489	Her2	43.4653	med	0.285266	53.7674	high	Her2	ESR1-high
GSM615650	MDACC508	0.470613	-0.235659	-0.128823	-0.269626	0.313037	Basal	40.8827	med	-0.0451883	37.2827	med	Basal	ESR1-high
GSM615707	MDACC508	-0.0207188	0.193798	-0.0668076	0.0666667	-0.155462	Her2	47.8005	med	0.225637	52.878	med	Her2	ESR1-high
GSM615800	MDACC508	0.586751	-0.217618	-0.289782	-0.362509	0.317829	Basal	46.8417	med	0.111245	44.9094	med	Claudin	ESR1-high
GSM615667	MDACC508	0.495983	-0.0136716	-0.343622	-0.295419	0.149683	Basal	52.7372	med	0.116388	47.7775	med	Basal	ESR1-high
GSM615169	MDACC508	0.399859	-0.0231149	-0.266949	-0.369697	0.228753	Basal	47.7021	med	0.139336	47.3354	med	Claudin	ESR1-high
GSM615148	MDACC508	0.575053	-0.121212	-0.354334	-0.364764	0.222128	Basal	50.836	med	0.163779	48.4976	med	Claudin	ESR1-high
GSM615297	MDACC508	0.234954	-0.0496124	-0.0938689	-0.359972	0.162368	Basal	39.4845	med	-0.173783	32.7867	med	Basal	ESR1-high
GSM615330	MDACC508	0.280902	-0.262438	-0.131501	-0.218182	0.178717	Basal	40.5215	med	0.0435621	40.9485	med	Basal	ESR1-high
GSM615657	MDACC508	0.664693	-0.12234	-0.409443	-0.350529	0.269486	Basal	53.786	high	0.254586	52.7945	med	Basal	ESR1-high
GSM615112	MDACC508	0.581818	0.157012	-0.475546	-0.160395	0.055814	Basal	63.3923	high	0.144751	52.5484	med	Basal	ESR1-high
GSM615111	MDACC508	0.470472	0.0217054	-0.398309	-0.178999	0.120648	Basal	57.3433	high	0.148581	50.6385	med	Basal	ESR1-high
GSM615806	MDACC508	0.37012	-0.0942918	-0.26568	-0.286822	0.190698	Basal	47.8441	med	-0.0284453	40.544	med	Basal	ESR1-high
GSM1030321	HORAK	0.395067	-0.437632	0.0122622	-0.335166	0.389993	Basal	30.6018	med	-0.169872	28.7206	med	Basal	ESR1-high
GSM1030202	HORAK	0.477801	-0.263002	-0.128541	-0.28062	0.269626	Basal	40.3218	med	-0.197629	30.9213	med	Basal	ESR1-high
GSM1030179	HORAK	0.622692	-0.0346723	-0.303171	-0.199154	0.110218	Basal	52.9896	high	-0.16774	36.3832	med	Claudin	ESR1-high
GSM615671	MDACC508	0.403101	0.195067	-0.406342	-0.00112755	-0.0615927	Basal	62.8596	high	0.393001	62.9145	high	Basal	IM
GSM615403	MDACC508	0.687808	-0.148978	-0.44778	-0.306272	0.258915	Basal	55.839	high	0.43298	60.3656	high	Basal	IM
GSM809227	MIYAKE	0.611429	0.0263625	-0.679136	-0.0722689	-0.102137	Basal	71.5358	high	0.694845	76.1792	high	Basal	IM
GSM809266	MIYAKE	0.13479	0.194814	-0.185306	-0.0658343	-0.0210804	Her2	51.2822	med	0.313519	56.9264	high	Claudin	IM
GSM809232	MIYAKE	0.0532584	0.183115	-0.166691	0.0650723	-0.140566	Her2	52.124	med	0.226566	53.9288	high	Claudin	IM
GSM615773	MDACC508	0.604933	0.00535588	-0.282311	-0.385483	0.212544	Basal	49.5083	med	0.153007	48.1696	med	Claudin	IM
GSM615363	MDACC508	0.652995	-0.0166314	-0.439746	-0.346864	0.187597	Basal	56.5959	high	0.287423	55.325	high	Basal	IM
GSM615715	MDACC508	0.745173	-0.0269204	-0.489359	-0.278929	0.180832	Basal	60.0942	high	0.315911	57.3154	high	Basal	IM
GSM615658	MDACC508	0.247639	0.426498	-0.544609	-0.00465116	-0.191261	Her2	71.1567	high	0.49132	70.2592	high	Her2	IM
GSM615714	MDACC508	0.752079	-0.0207188	-0.587879	-0.327273	0.220155	Basal	63.495	high	0.312232	58.0408	high	Claudin	IM
GSM615307	MDACC508	0.536152	0.329951	-0.55081	0.109514	-0.205356	Basal	73.3358	high	0.5104	70.9334	high	Basal	IM
GSM615379	MDACC508	0.353206	0.307681	-0.584355	0.211557	-0.331783	Basal	75.1999	high	0.548143	73.2431	high	Basal	IM
GSM615251	MDACC508	0.63284	0.0136716	-0.404369	-0.238619	0.162368	Basal	57.2841	high	0.268177	55.0399	high	Claudin	IM
GSM615321	MDACC508	0.57167	-0.00930233	-0.607893	-0.0832981	-0.0489077	Basal	67.6781	high	0.592041	70.9374	high	Basal	IM
GSM615787	MDACC508	0.693446	-0.00902044	-0.559267	-0.200423	0.109514	Basal	64.3112	high	0.328731	59.2158	high	Claudin	IM
GSM615195	MDACC508	0.621424	0.151938	-0.513742	-0.188584	0.0793517	Basal	64.626	high	0.230172	56.1686	high	Basal	IM
GSM615303	MDACC508	0.666667	-0.0118393	-0.541226	-0.1642	0.042988	Basal	63.995	high	0.520561	66.8437	high	Claudin	IM
GSM809209	MIYAKE	0.74473	-0.0243457	-0.578583	-0.297863	0.133733	Basal	63.5118	high	0.489852	65.1525	high	Basal	IM
GSM615764	MDACC508	0.667512	0.0751233	-0.454827	-0.272727	0.176039	Basal	59.8784	high	0.174375	52.1678	med	Basal	IM
GSM615288	MDACC508	0.58957	-0.22241	-0.221564	-0.480197	0.342495	Basal	41.9896	med	0.0257488	40.0183	med	Basal	IM
GSM615190	MDACC508	0.669767	-0.0990839	-0.392812	-0.39845	0.248485	Basal	52.6615	med	0.141018	47.9961	med	Claudin	IM
GSM615185	MDACC508	0.559126	-0.0559549	-0.31642	-0.385201	0.244961	Basal	49.8008	med	-0.0958184	38.1493	med	Basal	IM
GSM615382	MDACC508	0.489218	-0.288372	-0.148837	-0.438478	0.380409	Basal	38.2079	med	0.106133	42.1214	med	Claudin	IM
GSM615327	MDACC508	0.651727	0.0350951	-0.390557	-0.302607	0.113883	Basal	56.0493	high	-0.00395895	43.8484	med	Claudin	IM
GSM615242	MDACC508	0.76871	-0.170965	-0.352361	-0.490345	0.432276	Basal	48.8838	med	0.0194466	41.572	med	Basal	IM
GSM615211	MDACC508	0.684708	-0.2895	-0.306977	-0.476251	0.386892	Basal	45.0835	med	0.118725	44.1433	med	Basal	IM
GSM615696	MDACC508	0.508104	-0.116702	-0.340944	-0.370965	0.262156	Basal	49.9118	med	-0.0397999	40.2482	med	Basal	IM
GSM615335	MDACC508	0.548414	-0.138125	-0.233122	-0.388302	0.226498	Basal	45.0377	med	0.004988	40.5454	med	Basal	IM
GSM615270	MDACC508	0.697393	-0.00183228	-0.479634	-0.294151	0.207329	Basal	59.5678	high	0.197916	52.6286	med	Basal	IM
GSM615727	MDACC508	0.619732	-0.0366455	-0.397604	-0.238619	0.193376	Basal	56.2007	high	0.0982993	47.7905	med	Basal	IM
GSM615359	MDACC508	0.612262	-0.00873855	-0.419027	-0.220578	0.206765	Basal	57.7627	high	0.108705	48.7775	med	Basal	IM
GSM615320	MDACC508	0.415222	-0.0412967	-0.298802	-0.289782	0.257928	Basal	50.1683	med	0.180122	49.6305	med	Basal	IM
GSM615742	MDACC508	0.145455	0.10895	-0.247216	-0.012685	-0.0458069	Basal	53.5308	high	0.0918323	48.3989	med	Claudin	IM
GSM508321	ISPY	0.678463	-0.281372	-0.397525	-0.278658	0.200716	Basal	52.2294	med	0.108678	45.9708	med	Claudin	IM
GSM1030310	HORAK	0.810289	-0.115433	-0.586047	-0.161099	0.0305849	Basal	65.0968	high	0.418039	62.421	high	Basal	IM
GSM1030187	HORAK	0.783791	-0.126991	-0.509796	-0.126568	0.0973925	Basal	62.2126	high	0.388097	60.4843	high	Basal	IM
GSM1030317	HORAK	0.410007	0.200987	-0.562509	-0.126427	-0.00606061	Basal	67.3591	high	0.152961	54.423	high	Basal	IM
GSM1030308	HORAK	0.513883	0.119521	-0.523044	-0.0964059	-0.0566596	Basal	65.5449	high	0.199029	55.3154	high	Basal	IM
GSM1030309	HORAK	0.585624	0.161804	-0.57308	-0.0825934	-0.0761099	Basal	68.8255	high	0.218253	57.0578	high	Basal	IM
GSM1030307	HORAK	0.588161	0.199013	-0.615504	-0.078365	-0.0965469	Basal	71.2131	high	0.294643	60.9022	high	Basal	IM
GSM1030181	HORAK	0.588443	0.0511628	-0.529528	-0.0553911	-0.110923	Basal	65.8661	high	0.452112	65.1402	high	Claudin	IM
GSM1030209	HORAK	0.595913	-0.131078	-0.479774	-0.0362227	-0.0112755	Basal	61.4883	high	0.29886	57.1061	high	Basal	IM
GSM1030316	HORAK	0.741931	0.0599013	-0.631149	0.0295983	-0.0762509	Basal	72.3883	high	0.524127	69.6935	high	Basal	IM
GSM1030164	HORAK	0.44482	0.171811	-0.517548	0.129528	-0.14179	Basal	69.5198	high	0.678953	76.1119	high	Claudin	IM
GSM1030183	HORAK	0.372657	0.0842847	-0.479774	0.221283	-0.248203	Basal	67.8471	high	0.484487	67.7722	high	Basal	IM
GSM1030336	HORAK	0.580973	0.225652	-0.707963	0.252431	-0.34771	Basal	80.9324	high	0.579567	75.4226	high	Basal	IM
GSM1030303	HORAK	0.723326	-0.0467935	-0.607893	-0.115715	-0.0706131	Basal	67.3373	high	0.563766	69.3012	high	Claudin	IM
GSM1030172	HORAK	0.6	-0.00944327	-0.533474	-0.0524313	-0.0443975	Basal	65.2476	high	0.43015	63.832	high	Basal	IM
GSM1030204	HORAK	0.556871	0.0538407	-0.468781	0.00944327	-0.103171	Basal	64.315	high	0.442781	64.4902	high	Basal	IM
GSM1030177	HORAK	0.551092	0.274419	-0.660888	0.0494715	-0.169838	Basal	76.1544	high	0.46412	69.52	high	Basal	IM
GSM1030186	HORAK	0.712755	0.0755462	-0.656378	0.0620155	-0.126004	Basal	74.0611	high	0.517358	70.0252	high	Basal	IM
GSM1030301	HORAK	0.506836	0.266103	-0.681466	0.0651163	-0.282171	Basal	76.9279	high	0.578832	74.3467	high	Basal	IM
GSM1030333	HORAK	0.555321	0.220719	-0.713883	0.155603	-0.251022	Basal	79.3593	high	0.677272	78.7804	high	Basal	IM
GSM1030329	HORAK	0.561381	0.120226	-0.651022	0.239464	-0.29105	Basal	76.7118	high	0.752016	80.7211	high	Claudin	IM
GSM1030294	HORAK	0.482171	0.308104	-0.744609	0.312333	-0.369274	Basal	84.1731	high	0.679091	80.8264	high	Claudin	IM
GSM1030342	HORAK	0.412685	0.438337	-0.711628	0.195913	-0.309232	Her2	82.4251	high	0.62812	78.8197	high	Her2	IM
GSM1030207	HORAK	0.1105	0.470754	-0.651022	0.425934	-0.531078	Her2	82.7378	high	0.592708	78.3635	high	Her2	IM
GSM1030332	HORAK	0.433263	0.104017	-0.55673	0.229457	-0.17914	Basal	71.7634	high	0.498439	69.3908	high	Basal	IM
GSM1030292	HORAK	0.563073	-0.481889	-0.0653982	-0.453418	0.454264	Basal	32.0268	med	-0.171479	28.4606	med	Basal	IM
GSM1030168	HORAK	0.480197	0.0122622	-0.237068	-0.299789	0.267794	Basal	48.5492	med	-0.0368296	40.6704	med	Basal	IM
GSM1030344	HORAK	0.566032	-0.102748	-0.350106	-0.220578	0.175758	Basal	53.2979	high	0.0367821	44.3811	med	Basal	IM
GSM1030170	HORAK	0.39704	-0.0718816	-0.245384	-0.0345314	-0.00183228	Basal	51.6834	med	0.156245	49.3164	med	Claudin	IM
GSM1030196	HORAK	0.725581	-0.053136	-0.426779	-0.244538	0.151233	Basal	57.5935	high	-0.0554299	41.8145	med	Basal	IM
GSM1030314	HORAK	0.170402	0.0469345	-0.0381959	-0.142495	0.0627202	Basal	41.9095	med	-0.0812699	37.9038	med	Basal	IM
GSM1030174	HORAK	0.454068	0.116283	-0.397477	0.0730822	-0.0774516	Basal	62.83	high	0.136056	52.366	med	Basal	IM
GSM809220	MIYAKE	0.137095	0.16581	-0.201921	-0.0556543	-0.0285714	Her2	51.7272	med	0.307744	56.705	high	Her2	LAR
GSM615342	MDACC508	0.176462	0.550529	-0.487104	0.220296	-0.336293	Her2	74.001	high	0.419555	69.0814	high	Her2	LAR
GSM615785	MDACC508	0.0256519	0.710078	-0.446371	0.161099	-0.375617	Her2	72.9157	high	0.324816	65.8248	high	Her2	LAR
GSM809278	MIYAKE	0.049988	0.427899	-0.0812965	-0.0236735	-0.16389	Her2	50.6742	med	0.0498579	47.4143	med	Her2	LAR
GSM615689	MDACC508	0.212967	0.340521	-0.299507	0.0942918	-0.137703	Her2	61.2181	high	0.425434	64.7696	high	Her2	LAR
GSM615182	MDACC508	-0.210007	0.466244	-0.249331	0.417054	-0.574489	Her2	64.2841	high	0.312449	62.6524	high	Her2	LAR
GSM615324	MDACC508	0.726145	0.109796	-0.627907	-0.068358	-0.0966878	Basal	71.2695	high	0.53668	69.9965	high	Basal	LAR
GSM615263	MDACC508	-0.0445384	0.116843	-0.0739958	-0.130374	0.0522903	Her2	43.5569	med	0.291412	53.8098	high	Her2	LAR
GSM615250	MDACC508	-0.0728682	0.338125	-0.203665	-0.0365046	-0.0218464	Her2	53.607	high	0.386674	61.4055	high	Her2	LAR
GSM809237	MIYAKE	0.205666	0.470828	-0.481104	0.303433	-0.352413	Her2	74.1182	high	0.721585	80.8729	high	Her2	LAR
GSM615215	MDACC508	0.177308	0.443975	-0.363777	-0.000422833	-0.0989429	Her2	63.6393	high	-0.0163867	48.1902	med	Her2	LAR
GSM615197	MDACC508	-0.433545	0.349683	0.0319944	0.244961	-0.354193	Her2	46.9277	med	0.094588	48.9029	med	Her2	LAR
GSM615793	MDACC508	0.168992	0.32981	-0.405638	0.271459	-0.411276	Her2	68.2052	high	0.434182	67.2522	high	Her2	LAR
GSM615805	MDACC508	0.027766	0.563214	-0.291191	-0.0325581	-0.21043	Her2	61.1011	high	0.303192	60.9058	high	Her2	LAR
GSM615803	MDACC508	0.098661	0.740662	-0.505426	0.280056	-0.420719	Her2	78.1631	high	0.523606	75.3344	high	Her2	LAR
GSM615812	MDACC508	0.0849894	0.582805	-0.361945	0.134038	-0.402396	Her2	67.3907	high	0.321492	63.5471	high	Her2	LAR
GSM1030351	HORAK	-0.242142	0.540662	-0.153206	0.440733	-0.559972	Her2	61.6277	high	0.264452	60.412	high	Her2	LAR
GSM1030353	HORAK	-0.388302	0.305285	0.20902	0.105708	-0.125722	Her2	36.8337	med	-0.478417	22.9264	med	Her2	LAR
GSM1030350	HORAK	-0.437154	0.284154	0.0985236	0.136862	-0.180063	Her2	41.3832	med	0.0108128	43.6609	med	Her2	LAR
GSM1030213	HORAK	-0.424524	0.424665	-0.0139535	0.272304	-0.353629	Her2	50.4341	med	-0.0518726	44.3529	med	Her2	LAR
GSM1030348	HORAK	-0.343622	0.465962	-0.0153629	0.334461	-0.317407	Her2	52.5382	med	0.0241873	48.0862	med	Her2	LAR
GSM615115	MDACC508	0.463989	0.151092	-0.408034	-0.190839	0.0868217	Basal	59.4141	high	0.179543	52.9662	high	Basal	M
GSM809231	MIYAKE	0.817143	-0.207491	-0.559568	-0.370084	0.15976	Basal	59.1884	high	0.471764	62.3004	high	Basal	M
GSM615151	MDACC508	0.458774	-0.173362	-0.131924	-0.491896	0.444257	Basal	38.1496	med	-0.00996241	37.9385	med	Basal	M
GSM615763	MDACC508	0.622551	0.145314	-0.58351	-0.131924	0.0367865	Basal	68.374	high	0.39564	63.8142	high	Basal	M
GSM615164	MDACC508	0.478506	0.199718	-0.407752	-0.115152	0.0415786	Basal	61.4531	high	0.449557	64.5502	high	Basal	M
GSM615101	MDACC508	0.723467	0.0283298	-0.59408	-0.241438	0.0924595	Basal	65.765	high	0.618024	71.1893	high	Basal	M
GSM615739	MDACC508	0.33728	0.39704	-0.526427	0.128118	-0.236786	Her2	72.6351	high	0.447879	68.8468	high	Her2	M
GSM615661	MDACC508	0.906695	0.0572234	-0.606765	-0.221564	0.135025	Basal	67.9545	high	0.423452	63.9132	high	Basal	M
GSM615336	MDACC508	0.646512	0.093728	-0.484989	-0.335166	0.175476	Basal	60.2535	high	0.353303	59.4225	high	Basal	M
GSM615393	MDACC508	0.816209	-0.022692	-0.574771	-0.306836	0.161663	Basal	63.582	high	0.248823	55.4644	high	Basal	M
GSM615677	MDACC508	0.664975	0.0634249	-0.52093	-0.18055	0.0222692	Basal	63.9758	high	0.341289	59.9952	high	Claudin	M
GSM615687	MDACC508	0.542777	-0.237068	-0.208879	-0.599859	0.51938	Basal	39.0161	med	0.0282129	39.1654	med	Basal	M
GSM615637	MDACC508	0.627907	-0.0711769	-0.405638	-0.434813	0.279774	Basal	52.7871	med	0.0663755	45.1878	med	Basal	M
GSM615264	MDACC508	0.665116	-0.165328	-0.350247	-0.335025	0.304017	Basal	50.9629	med	0.0824584	45.0167	med	Basal	M
GSM615733	MDACC508	0.699789	-0.119662	-0.345032	-0.26413	0.251163	Basal	52.7737	med	0.11194	46.9122	med	Basal	M
GSM615146	MDACC508	0.595631	0.0233968	-0.347851	-0.171952	0.143622	Basal	56.0143	high	-0.0344985	42.8236	med	Claudin	M
GSM615244	MDACC508	0.503453	-0.218605	-0.144327	-0.495983	0.449049	Basal	38.1532	med	-0.364287	23.5693	med	Basal	M
GSM615372	MDACC508	0.698661	-0.128259	-0.363214	-0.398591	0.307963	Basal	51.1474	med	0.0581898	44.1246	med	Basal	M
GSM615156	MDACC508	0.491755	-0.102607	-0.21649	-0.363214	0.314306	Basal	45.0081	med	-0.214183	32.0719	med	Basal	M
GSM615387	MDACC508	0.459479	-0.14179	-0.161663	-0.333756	0.358421	Basal	42.4933	med	-0.076963	36.7783	med	Basal	M
GSM615213	MDACC508	0.528682	0.0295983	-0.32544	-0.276392	0.281748	Basal	53.0982	high	-0.210932	34.9977	med	Basal	M
GSM615149	MDACC508	0.621987	-0.183791	-0.265539	-0.465962	0.340521	Basal	44.7776	med	-0.0951365	36.09	med	Basal	M
GSM615390	MDACC508	0.689922	-0.193094	-0.335307	-0.375899	0.240169	Basal	49.3757	med	0.109293	45.452	med	Basal	M
GSM615301	MDACC508	0.615504	-0.0517266	-0.333333	-0.437068	0.296547	Basal	49.9759	med	-0.243341	32.1907	med	Claudin	M
GSM809277	MIYAKE	0.633037	-0.173013	-0.404658	-0.340504	0.17407	Basal	52.8552	med	0.156248	48.4736	med	Basal	M
GSM508313	ISPY	0.482306	-0.387212	-0.050152	-0.600955	0.478181	Basal	29.9163	med	-0.267901	24.3733	med	Basal	M
GSM615113	MDACC508	0.683016	0.0989429	-0.647075	-0.100211	-0.0415786	Basal	71.1587	high	0.126783	53.6184	high	Basal	M
GSM1030178	HORAK	0.722199	-0.250881	-0.388443	-0.264412	0.251586	Basal	52.755	med	0.47059	60.6085	high	Basal	M
GSM1030163	HORAK	0.718957	-0.037914	-0.512615	-0.2179	0.132065	Basal	61.7876	high	0.474033	64.1406	high	Basal	M
GSM1030302	HORAK	0.699366	0.088513	-0.606061	-0.183791	0.00394644	Basal	67.9889	high	0.317496	60.1824	high	Basal	M
GSM1030320	HORAK	0.639605	0.0621564	-0.497111	-0.17012	0.0315715	Basal	63.0186	high	0.325385	59.1482	high	Claudin	M
GSM1030313	HORAK	0.664553	-0.0727273	-0.565046	-0.143904	0.0728682	Basal	64.4183	high	0.437783	63.4359	high	Basal	M
GSM1030208	HORAK	0.522763	0.0441156	-0.574771	-0.14179	-0.0387597	Basal	65.8682	high	0.32311	59.9573	high	Claudin	M
GSM1030337	HORAK	0.494856	-0.00831571	-0.492319	-0.0952784	-0.118252	Basal	62.3208	high	0.295081	57.7641	high	Basal	M
GSM1030347	HORAK	0.547428	0.283439	-0.53136	-0.0145173	-0.162791	Basal	69.8292	high	0.183578	56.5999	high	Basal	M
GSM1030328	HORAK	0.493728	0.24778	-0.731642	0.235659	-0.299084	Basal	81.5259	high	0.908573	88.8827	high	Basal	M
GSM1030324	HORAK	0.748273	-0.121353	-0.483298	-0.317407	0.158703	Basal	57.8298	high	0.26709	54.3104	high	Basal	M
GSM1030318	HORAK	0.732065	-0.0238196	-0.474982	-0.293164	0.21339	Basal	59.2407	high	0.248989	54.4333	high	Claudin	M
GSM1030167	HORAK	0.683439	0.0682171	-0.660465	0.0183228	-0.0989429	Basal	73.2472	high	0.322142	61.9863	high	Basal	M
GSM1030194	HORAK	0.67907	0.120648	-0.554334	-0.213108	0.0284708	Basal	65.7252	high	0.460867	65.4069	high	Basal	M
GSM1030193	HORAK	0.635941	0.102607	-0.527414	-0.209443	0.0638478	Basal	64.1923	high	0.370601	61.3897	high	Basal	M
GSM1030083	HORAK	0.483298	-0.165751	-0.309796	-0.179422	0.105004	Basal	50.9812	med	0.392002	57.8113	high	Basal	M
GSM1030192	HORAK	0.614517	0.122481	-0.571106	-0.145736	0.0140944	Basal	67.2542	high	0.551891	69.6328	high	Basal	M
GSM1030297	HORAK	0.603101	0.117548	-0.540099	-0.093728	-0.2	Basal	66.7096	high	0.53978	69.0664	high	Basal	M
GSM615106	MDACC508	0.574348	0.085976	-0.274982	-0.338971	0.221142	Basal	51.0132	med	-0.169666	36.1671	med	Basal	M
GSM615109	MDACC508	0.654686	-0.0536998	-0.33728	-0.294433	0.233686	Basal	52.6897	med	0.150245	48.7171	med	Basal	M
GSM1030298	HORAK	0.509655	-0.206483	-0.068358	-0.509373	0.420719	Basal	34.9886	med	-0.101242	33.215	med	Basal	M
GSM1030341	HORAK	0.719944	-0.272868	-0.298097	-0.454968	0.35828	Basal	45.4898	med	0.09173	43.224	med	Claudin	M
GSM1030345	HORAK	0.557153	-0.394785	-0.16561	-0.337844	0.313319	Basal	39.3617	med	0.154231	43.9348	med	Basal	M
GSM1030319	HORAK	0.733192	-0.185906	-0.409443	-0.276392	0.12234	Basal	54.4326	high	0.116794	47.2122	med	Claudin	M
GSM1030173	HORAK	0.72093	-0.126427	-0.424242	-0.276392	0.181677	Basal	55.8577	high	0.231684	52.4391	med	Basal	M
GSM1030311	HORAK	0.298379	0.181677	-0.3253	-0.180973	0.0138125	Basal	55.7778	high	-0.14126	39.5886	med	Basal	M
GSM1030166	HORAK	0.701621	-0.101903	-0.401128	-0.388161	0.309937	Basal	53.2947	high	0.164589	49.0612	med	Claudin	M
GSM1030339	HORAK	0.685271	-0.0293164	-0.465116	-0.387597	0.220014	Basal	56.9403	high	0.0672265	46.4963	med	Basal	M
GSM1030184	HORAK	0.575053	-0.272445	-0.210289	-0.290768	0.324877	Basal	43.884	med	0.0278028	40.6677	med	Basal	M
GSM615757	MDACC508	0.360254	0.292178	-0.458492	0.0242424	-0.0824524	Basal	66.6577	high	0.263112	59.2683	high	Basal	MSL
GSM615385	MDACC508	0.356871	-0.206624	-0.202396	-0.317125	0.339253	Basal	43.0008	med	-0.0208175	39.05	med	Basal	MSL
GSM615813	MDACC508	0.591966	-0.0548273	-0.290204	-0.356307	0.293728	Basal	49.3764	med	-0.00270536	41.7374	med	Claudin	MSL
GSM615769	MDACC508	0.548555	-0.0393235	-0.317407	-0.363636	0.235659	Basal	50.3939	med	-0.0175821	41.5379	med	Claudin	MSL
GSM615346	MDACC508	0.709232	-0.0283298	-0.441579	-0.329951	0.181677	Basal	57.0617	high	0.0832993	47.213	med	Claudin	MSL
GSM615104	MDACC508	0.736011	-0.1105	-0.451022	-0.29556	0.0904863	Basal	56.9556	high	0.316196	56.1213	high	Basal	MSL
GSM1030175	HORAK	0.703312	-0.0169133	-0.530796	-0.118111	0.0559549	Basal	64.4404	high	0.348358	60.0912	high	Basal	MSL
GSM1030306	HORAK	0.578858	0.167301	-0.706131	0.0439746	-0.239464	Basal	76.5045	high	0.494759	70.3393	high	Claudin	MSL
GSM1030191	HORAK	0.683439	0.0229739	-0.604228	0.0590557	-0.164482	Basal	70.9336	high	0.419135	65.0875	high	Claudin	MSL
GSM1030190	HORAK	0.574489	0.108104	-0.601268	0.140099	-0.229316	Basal	72.875	high	0.347071	63.3602	high	Claudin	MSL
GSM615107	MDACC508	0.466244	0.217195	-0.378576	-0.275828	0.11191	Basal	57.7526	high	-0.127778	40.4422	med	Basal	MSL
GSM1030295	HORAK	0.467371	0.154334	-0.306554	-0.213531	0.128682	Basal	54.8923	high	-0.0794255	41.4111	med	Claudin	MSL
GSM1030212	HORAK	0.595067	0.055673	-0.305567	-0.388161	0.225793	Basal	51.1167	med	-0.0736537	39.7986	med	Claudin	MSL
GSM1030160	HORAK	0.38957	-0.174912	-0.0923185	-0.327414	0.273996	Basal	38.8927	med	-0.22377	29.9302	med	Claudin	MSL
GSM809213	MIYAKE	0.230562	0.0971522	-0.330932	0.210777	-0.299909	Basal	60.9862	high	0.567189	69.459	high	Basal	NA
GSM508289	ISPY	-0.0741424	0.573165	-0.322514	0.196917	-0.368541	Her2	65.878	high	0.191665	58.2394	high	Her2	NA
GSM615290	MDACC508	0.505567	0.210289	-0.705426	0.23284	-0.369838	Basal	79.9008	high	0.875953	86.9671	high	Claudin	NA
GSM615706	MDACC508	0.385342	0.227766	-0.563495	0.180973	-0.171106	Basal	72.8108	high	0.81312	82.7303	high	Basal	NA
GSM615271	MDACC508	0.207611	0.555603	-0.442706	0.09105	-0.380973	Her2	70.2281	high	0.236156	60.5682	high	Her2	NA
GSM615274	MDACC508	0.228894	0.523326	-0.482593	0.100916	-0.277237	Her2	71.6785	high	0.294319	63.1231	high	Her2	NA
GSM809284	MIYAKE	0.118367	-0.204418	-0.26473	0.0216567	-0.164946	Basal	50.1007	med	0.271237	53.3898	high	Basal	NA
GSM809198	MIYAKE	0.104973	0.192658	-0.213739	0.10478	-0.0958486	Her2	55.1344	high	0.326908	58.7542	high	Her2	NA
GSM615643	MDACC508	0.523467	-0.178576	-0.357294	-0.204228	0.112896	Basal	52.5462	med	0.28215	53.7153	high	Basal	NA
GSM809246	MIYAKE	0.120768	0.568499	-0.476014	0.321297	-0.442977	Her2	75.2179	high	0.536002	74.3336	high	Her2	NA
GSM809192	MIYAKE	-0.00869148	0.48898	-0.294982	0.433854	-0.589628	Her2	67.788	high	0.289558	62.5125	high	Her2	NA
GSM809203	MIYAKE	0.745402	-0.0915726	-0.552749	-0.261753	0.145738	Basal	62.062	high	0.480656	64.1591	high	Basal	NA
GSM809200	MIYAKE	0.725234	0.0210804	-0.533926	-0.213253	-0.00504202	Basal	63.6451	high	0.321322	58.8042	high	Basal	NA
GSM809282	MIYAKE	0.716879	-0.00840336	-0.581176	-0.124226	-0.0104202	Basal	66.6187	high	0.335473	60.1743	high	Basal	NA
GSM809236	MIYAKE	0.428283	0.180408	-0.600384	0.188764	-0.287683	Basal	73.9884	high	0.548935	72.277	high	Basal	NA
GSM809238	MIYAKE	0.190492	0.628619	-0.411861	0.00206483	-0.172341	Her2	68.4476	high	0.109148	55.2447	high	Her2	NA
GSM809294	MIYAKE	0.158319	0.574166	-0.288451	0.0673709	-0.252821	Her2	63.4658	high	0.256692	59.6783	high	Her2	NA
GSM809202	MIYAKE	0.0476831	0.572053	-0.28461	0.175414	-0.299592	Her2	64.5342	high	0.348923	63.9306	high	Her2	NA
GSM809276	MIYAKE	0.177719	0.48533	-0.491188	0.26377	-0.47419	Her2	73.9472	high	0.60815	76.3592	high	Her2	NA
GSM508263	ISPY	-0.15241	0.484802	-0.158597	0.205601	-0.261398	Her2	57.5446	high	0.360323	62.4605	high	Claudin	NA
GSM615302	MDACC508	-0.239464	0.329105	-0.0128259	0.311487	-0.354757	Her2	50.5576	med	0.193853	53.5553	high	Her2	NA
GSM615809	MDACC508	-0.115433	0.319239	-0.145173	0.292178	-0.280761	Her2	56.1906	high	0.468795	65.7803	high	Her2	NA
GSM615796	MDACC508	-0.440874	0.504158	-0.0290345	0.45666	-0.532347	Her2	55.2268	high	0.255028	58.4636	high	Her2	NA
GSM615286	MDACC508	0.0207188	0.448203	-0.416913	0.400141	-0.488372	Her2	71.8264	high	0.75608	81.9256	high	Her2	NA
GSM809222	MIYAKE	-0.0384634	0.496471	-0.338776	0.413205	-0.463914	Her2	69.2206	high	0.56034	73.731	high	Her2	NA
GSM508331	ISPY	0.0529744	0.154581	-0.176617	0.109097	-0.0512375	Her2	52.8518	med	0.35178	59.0497	high	Her2	NA
GSM508208	ISPY	-0.413482	0.49696	0.126465	0.192792	-0.179223	Her2	44.3987	med	-0.200928	36.9709	med	Her2	NA
GSM615157	MDACC508	-0.078365	0.214376	-0.00549683	0.0563777	-0.0926004	Her2	45.1032	med	0.187112	50.7716	med	Her2	NA
GSM615333	MDACC508	0.563918	0.032981	-0.457646	-0.224524	0.0412967	Basal	59.6701	high	0.163393	51.7099	med	Claudin	NA
GSM615779	MDACC508	0.0613108	0.151092	0.0221283	-0.248767	0.0349542	Her2	38.6192	med	-0.0517749	38.6464	med	Her2	NA
GSM615130	MDACC508	-0.155884	0.25074	-0.0832981	0.149542	-0.249612	Her2	50.0355	med	-0.135754	39.63	med	Claudin	NA
GSM809216	MIYAKE	0.186651	-0.33503	-0.0238655	-0.131429	0.113181	Basal	35.9787	med	0.106177	42.16	med	Claudin	NA
GSM615140	MDACC508	0.583087	-0.00803383	-0.336575	-0.354757	0.184496	Basal	51.9669	med	0.0427545	44.458	med	Basal	NA
GSM809243	MIYAKE	-0.208163	0.28413	0.0853301	0.16533	-0.308139	Her2	43.5401	med	-0.137308	38.0498	med	Her2	NA
GSM809226	MIYAKE	0.185882	0.221032	-0.0267467	-0.327635	0.218727	Her2	40.9693	med	-0.109951	36.9748	med	Her2	NA
GSM809245	MIYAKE	0.00465786	0.233709	0.16389	-0.0647779	0.105018	Her2	36.7504	med	-0.0669288	38.2033	med	Her2	NA
GSM809190	MIYAKE	-0.218727	0.335318	0.0458583	0.227179	-0.189916	Her2	46.909	med	-0.199312	36.7994	med	Her2	NA
GSM809199	MIYAKE	-0.248884	0.509724	0.0236735	0.318896	-0.2703	Her2	51.7709	med	0.110228	51.3314	med	Her2	NA
GSM508311	ISPY	0.591837	-0.533977	-0.130156	-0.423686	0.32132	Basal	34.5869	med	-0.168357	29.0551	med	Basal	NA
GSM508224	ISPY	-0.145137	0.339014	-0.0664351	-0.141772	0.0175858	Her2	45.8132	med	-0.254059	33.7562	med	Her2	NA
GSM508278	ISPY	-0.128745	0.467651	-0.113439	0.140686	-0.291902	Her2	54.4527	high	0.103565	51.2105	med	Her2	NA
GSM508217	ISPY	-0.355732	0.507707	0.125271	0.386995	-0.401433	Her2	48.1392	med	0.0774905	49.281	med	Her2	NA
GSM615656	MDACC508	0.419591	-0.361804	-0.0290345	-0.437068	0.411416	Basal	31.8433	med	-0.172263	29.111	med	Basal	NA
GSM615282	MDACC508	-0.1284	0.382805	-0.0713178	0.156589	-0.133333	Her2	51.7299	med	-0.042208	44.3348	med	Her2	NA
GSM615774	MDACC508	-0.0401691	0.521071	-0.168147	0.0180409	-0.27611	Her2	55.892	high	0.00635004	47.6647	med	Her2	NA
GSM615152	MDACC508	0.483016	0.265116	-0.527696	0.15828	-0.189993	Basal	71.979	high	0.496703	69.8901	high	Basal	NA
GSM508191	ISPY	0.617238	-0.0330004	-0.556014	-0.123317	-0.107143	Basal	64.7365	high	0.302896	58.4111	high	Claudin	NA
GSM615191	MDACC508	0.695137	0.161099	-0.684708	0.00295983	-0.0717407	Basal	75.4155	high	0.588186	73.5189	high	Basal	NA
GSM615676	MDACC508	0.522058	0.135307	-0.541649	-0.0828753	0.0432699	Basal	66.8144	high	0.386805	63.208	high	Basal	NA
GSM615194	MDACC508	0.623256	0.00803383	-0.571529	-0.100916	0.0191684	Basal	66.3859	high	0.500055	66.9003	high	Basal	NA
GSM615786	MDACC508	0.674278	0.0501762	-0.542777	-0.244679	0.0973925	Basal	63.6609	high	0.289528	57.6972	high	Claudin	NA
GSM615798	MDACC508	0.65821	0.0138125	-0.564341	-0.0964059	0.0370684	Basal	66.4212	high	0.280196	58.1334	high	Basal	NA
GSM615695	MDACC508	0.173502	0.302607	-0.306272	-0.0503171	-0.150106	Her2	58.3289	high	0.553781	68.8127	high	Her2	NA
GSM615117	MDACC508	0.600705	0.118393	-0.445243	-0.286399	0.0109937	Basal	59.5562	high	0.289194	56.9135	high	Basal	NA
GSM615248	MDACC508	0.778858	-0.0218464	-0.549965	-0.272727	0.14024	Basal	62.9515	high	0.446069	63.251	high	Basal	NA
GSM615260	MDACC508	0.254264	0.421142	-0.53432	0.292741	-0.507822	Her2	75.6573	high	0.843871	85.8666	high	Her2	NA
GSM615139	MDACC508	0.296688	0.444397	-0.492459	0.0890768	-0.250599	Her2	71.0677	high	0.489033	70.269	high	Her2	NA
GSM809256	MIYAKE	-0.000816327	0.470828	-0.253493	0.16946	-0.26473	Her2	61.4199	high	0.140623	54.433	high	Her2	NA
GSM809267	MIYAKE	-0.133445	0.655414	-0.267419	0.282881	-0.393709	Her2	65.9441	high	0.20536	59.3434	high	Her2	NA
GSM809211	MIYAKE	-0.0438415	0.702185	-0.37431	0.386411	-0.472077	Her2	73.2361	high	0.288069	64.8061	high	Her2	NA
GSM508286	ISPY	0.407295	0.229483	-0.477095	0.153495	-0.278441	Basal	68.9037	high	0.532009	70.42	high	Basal	NA
GSM508235	ISPY	-0.0564481	0.637972	-0.324468	0.252931	-0.42043	Her2	67.9338	high	0.345484	65.2381	high	Her2	NA
GSM508218	ISPY	0.0163917	0.584781	-0.34835	0.316218	-0.493595	Her2	69.5626	high	0.579392	74.7471	high	Her2	NA
GSM508214	ISPY	-0.0697479	0.666486	-0.397373	0.370722	-0.538931	Her2	73.2779	high	0.492797	72.8385	high	Her2	NA
GSM615648	MDACC508	0.639887	-0.260747	-0.417054	-0.243411	0.212826	Basal	53.7398	high	0.32334	55.1152	high	Basal	NA
GSM615741	MDACC508	0.602114	0.114165	-0.575899	0.00676533	-0.0255109	Basal	69.8195	high	0.460035	66.8472	high	Basal	NA
GSM615326	MDACC508	0.754334	0.0811839	-0.60747	-0.117829	-0.0298802	Basal	69.3151	high	0.365905	62.4433	high	Basal	NA
GSM615730	MDACC508	0.503453	-0.0373502	-0.475687	-0.048203	-0.012544	Basal	62.0353	high	0.557333	68.058	high	Claudin	NA
GSM615732	MDACC508	0.728823	-0.0412967	-0.401832	-0.356166	0.242565	Basal	54.8825	high	0.268084	53.8672	high	Basal	NA
GSM809223	MIYAKE	0.587707	-0.0110924	-0.476687	-0.298631	0.140264	Basal	58.6916	high	0.516618	65.1984	high	Basal	NA
GSM615110	MDACC508	0.515011	-0.032981	-0.295701	-0.258915	0.0928823	Basal	51.1721	med	0.247418	52.5119	med	Basal	NA
GSM615143	MDACC508	0.363495	0.00648344	-0.268358	-0.170402	0.113178	Basal	51.347	med	0.0721907	46.0792	med	Basal	NA
GSM508227	ISPY	0.587277	-0.1434	-0.34835	-0.411094	0.25749	Basal	49.5484	med	0.0888616	44.996	med	Basal	NA
GSM615632	MDACC508	0.651727	-0.0775194	-0.390698	-0.243693	0.230021	Basal	55.3885	high	0.152559	49.5082	med	Basal	NA
GSM809289	MIYAKE	0.179356	0.262815	-0.232659	-0.0898941	-0.153569	Her2	54.0609	high	0.0385367	46.9146	med	Her2	NA
GSM615684	MDACC508	-0.151515	0.28654	0.00155039	-0.0224101	0.0235377	Her2	44.1897	med	0.0772954	46.4576	med	Her2	NA
GSM615184	MDACC508	0.542636	-0.130092	-0.168147	-0.329669	0.417618	Basal	43.4139	med	-0.0433526	38.2993	med	Basal	NA
GSM615641	MDACC508	0.54475	0.0603242	-0.407893	-0.343904	0.204228	Basal	55.9175	high	-0.105605	39.9719	med	Basal	NA
GSM615664	MDACC508	-0.181677	0.230867	0.134602	-0.0500352	0.0594785	Her2	37.2463	med	-0.229058	32.1572	med	Her2	NA
GSM615202	MDACC508	0.403524	-0.160677	-0.170965	-0.171247	0.189852	Basal	45.0422	med	-0.00348866	40.6043	med	Basal	NA
GSM615280	MDACC508	-0.163354	0.261452	0.0990839	0.224383	-0.0235377	Her2	43.8467	med	-0.000583904	43.4941	med	Her2	NA
GSM615189	MDACC508	-0.115574	0.25229	-0.132488	0.157576	-0.230585	Her2	52.4313	med	-0.0194301	44.868	med	Her2	NA
GSM615178	MDACC508	0.515856	0.0448203	-0.337562	-0.2747	0.22382	Basal	53.7887	high	0.121121	48.4926	med	Basal	NA
GSM615375	MDACC508	0.664975	-0.0614517	-0.413531	-0.326991	0.252713	Basal	55.2434	high	0.122057	48.1948	med	Basal	NA
GSM615340	MDACC508	-0.218605	0.363495	-0.040451	0.207329	-0.158985	Her2	50.5688	med	0.0619466	48.2844	med	Her2	NA
GSM615116	MDACC508	0.487667	-0.0432699	-0.185906	-0.473855	0.214376	Basal	42.7402	med	-0.145434	34.3088	med	Basal	NA
GSM809221	MIYAKE	-0.0981032	0.531621	-0.075054	-0.0217527	-0.054982	Her2	51.2353	med	-0.0601759	43.8344	med	Her2	NA
GSM508219	ISPY	0.239687	0.23795	-0.305145	-0.159683	-0.075228	Basal	55.8329	high	0.024937	46.5701	med	Claudin	NA
GSM508199	ISPY	-0.0744681	0.330113	-0.029201	-0.144051	-0.0146548	Her2	44.4511	med	-0.283959	32.0551	med	Claudin	NA
GSM508332	ISPY	-0.276053	0.495875	-0.143291	0.300152	-0.396548	Her2	58.0411	high	-0.00978214	48.2024	med	Her2	NA
GSM615737	MDACC508	0.558844	0.0551092	-0.256096	-0.27611	0.253559	Basal	50.7519	med	0.0516829	44.8862	med	Basal	NA
GSM615748	MDACC508	0.389147	0.131501	-0.24778	-0.218746	0.224524	Basal	51.6463	med	-0.00450211	43.5293	med	Basal	NA
GSM615638	MDACC508	0.660324	-0.245384	-0.311064	-0.368851	0.326991	Basal	47.5751	med	0.21007	48.8124	med	Basal	NA
GSM615701	MDACC508	0.476533	0.0155039	-0.282311	-0.365046	0.283439	Basal	49.3629	med	-0.106909	38.0339	med	Basal	NA
GSM615310	MDACC508	0.497674	-0.0954193	-0.363354	-0.142777	0.122903	Basal	54.9169	high	0.184328	50.9243	med	Basal	NA
GSM615728	MDACC508	0.690204	-0.0679352	-0.404087	-0.304722	0.312474	Basal	55.2542	high	0.0664717	45.9492	med	Basal	NA
GSM615754	MDACC508	-0.0849894	0.378013	-0.164623	-0.0286117	-0.050599	Her2	52.6456	med	0.0614081	48.3868	med	Her2	NA
GSM508212	ISPY	0.734368	-0.0935736	-0.447677	-0.260747	0.131568	Basal	57.6392	high	0.106743	48.0826	med	Basal	NA
GSM615159	MDACC508	0.145455	0.557858	-0.329951	0.00422833	-0.199295	Her2	63.8274	high	0.139479	54.9769	high	Claudin	NA
GSM1030238	HORAK	-0.270472	0.782382	-0.231994	0.408175	-0.581395	Her2	67.7543	high	0.149518	58.4995	high	Her2	NA
GSM1030230	HORAK	0.709937	-0.0938689	-0.453277	-0.319239	0.287385	Basal	56.7679	high	0.255366	53.7248	high	Basal	NA
GSM1030085	HORAK	0.729387	0.0153629	-0.620719	-0.0572234	-0.0280479	Basal	69.7887	high	0.460717	66.186	high	Claudin	NA
GSM1030086	HORAK	0.649612	0.141931	-0.583932	0.0322763	-0.113601	Basal	71.2216	high	0.528047	70.0148	high	Basal	NA
GSM1030229	HORAK	0.752784	0.0906272	-0.609443	-0.107118	-0.0269204	Basal	69.7068	high	0.372218	62.8561	high	Basal	NA
GSM1030228	HORAK	0.730655	0.0446794	-0.668781	0.0501762	-0.101198	Basal	74.0132	high	0.426156	66.2098	high	Basal	NA
GSM1030087	HORAK	0.276251	0.402678	-0.703876	0.268781	-0.385342	Her2	82.1235	high	0.720846	82.5733	high	Claudin	NA
GSM1030119	HORAK	-0.20296	0.586047	-0.287949	0.369133	-0.605497	Her2	66.8757	high	0.436113	68.7064	high	Her2	NA
GSM1030232	HORAK	0.0821705	0.65976	-0.420155	0.330655	-0.472727	Her2	74.2062	high	0.0561367	55.3996	high	Her2	NA
GSM1030094	HORAK	-0.0509532	0.651045	-0.306776	0.368019	-0.48846	Her2	69.3438	high	0.113769	56.5861	high	Her2	NA
GSM1030093	HORAK	-0.354334	0.670613	-0.131078	0.403665	-0.557999	Her2	61.4408	high	0.0919605	54.1503	high	Her2	NA
GSM1030090	HORAK	0.727837	-0.145314	-0.535588	-0.15377	0.0204369	Basal	62.2811	high	0.510449	65.3446	high	Basal	NA
GSM1030089	HORAK	0.669908	0.0799154	-0.482452	-0.0973925	-0.0012685	Basal	64.0376	high	0.312473	59.0335	high	Basal	NA
GSM1030080	HORAK	-0.305285	0.494996	-0.0847075	0.248062	-0.438337	Her2	54.5839	high	0.368591	62.3089	high	Her2	NA
GSM615141	MDACC508	0.537844	-0.0625793	-0.245102	-0.432558	0.423538	Basal	45.85	med	-0.115191	36.2529	med	Basal	NA
GSM1030235	HORAK	-0.26568	0.356589	-0.0171952	0.314024	-0.327132	Her2	51.0544	med	0.119131	50.8698	med	Her2	NA
GSM615102	MDACC508	0.608879	-0.0496124	-0.341649	-0.405497	0.305426	Basal	50.8468	med	-0.0308759	40.9464	med	Basal	NA
GSM615171	MDACC508	0.480479	0.0573643	-0.291473	-0.326004	0.162509	Basal	51.029	med	-0.138751	37.4355	med	Claudin	NA
GSM1030091	HORAK	-0.315715	0.672304	-0.081043	0.242565	-0.411557	Her2	56.8889	high	-0.0328574	47.6936	med	Her2	NA
GSM1030237	HORAK	-0.432276	0.403946	0.194362	0.331078	-0.303312	Her2	42.4391	med	-0.0738242	41.3201	med	Her2	NA
GSM1030239	HORAK	-0.178999	0.382241	-0.160958	0.369133	-0.406061	Her2	58.741	high	0.0647444	50.8326	med	Her2	NA
GSM1030096	HORAK	-0.60451	0.513742	0.154052	0.404792	-0.419732	Her2	46.1	med	-0.184345	38.7109	med	Her2	NA
GSM1030088	HORAK	0.336575	0.284848	-0.362932	-0.0266385	-0.132347	Basal	61.6208	high	0.11059	51.7719	med	Basal	NA
GSM1030097	HORAK	-0.412262	0.577308	0.0085976	0.380973	-0.442565	Her2	53.6159	high	-0.0117468	47.5713	med	Her2	NA
GSM1030095	HORAK	-0.353629	0.430303	0.00831571	0.402255	-0.361945	Her2	52.1177	med	-0.0133797	46.4293	med	Her2	NA
GSM1030079	HORAK	0.547569	-0.0142354	-0.361663	-0.0790698	0.104863	Basal	57.35	high	-0.171212	37.7716	med	Basal	NA
GSM1030092	HORAK	-0.357717	0.324031	0.235377	0.164623	-0.142636	Her2	37.1527	med	-0.418163	25.5223	med	Her2	NA
GSM1030236	HORAK	-0.305144	0.590557	-0.093587	0.28203	-0.335447	Her2	56.9222	high	-0.146346	42.8765	med	Her2	NA
GSM615137	MDACC508	0.622974	-0.25229	-0.141931	-0.526709	0.479211	Basal	37.638	med	-0.169673	30.8272	med	Basal	NA
GSM1030233	HORAK	0.529246	-0.0408739	-0.405779	-0.142213	0.0637068	Basal	57.6414	high	0.175245	51.4815	med	Basal	NA
GSM615651	MDACC508	0.627202	0.0723044	-0.562509	-0.0439746	-0.0924595	Basal	67.9263	high	0.291086	59.3307	high	Basal	UNS
GSM615240	MDACC508	0.79408	-0.0525722	-0.546441	-0.223961	0.149119	Basal	63.2456	high	0.612017	69.8516	high	Basal	UNS
GSM615371	MDACC508	0.718816	0.0577872	-0.544045	-0.192389	0.0756871	Basal	64.92	high	0.552857	68.5591	high	Basal	UNS
GSM615384	MDACC508	0.506272	0.111205	-0.520507	0.0401691	-0.0803383	Basal	67.5638	high	0.440516	65.6302	high	Basal	UNS
GSM615160	MDACC508	0.696265	0.284144	-0.662579	-0.0191684	-0.14475	Basal	75.9385	high	0.374396	65.6306	high	Claudin	UNS
GSM615369	MDACC508	0.49105	0.0930233	-0.436505	-0.193939	0.162227	Basal	59.8248	high	0.274681	56.5799	high	Basal	UNS
GSM615334	MDACC508	0.666385	0.0796335	-0.549965	-0.0957012	0.0679352	Basal	66.8429	high	0.480403	66.4849	high	Basal	UNS
GSM809247	MIYAKE	0.643121	0.0115726	-0.524226	-0.21575	0.0230972	Basal	62.6551	high	0.263533	56.3112	high	Basal	UNS
GSM809295	MIYAKE	0.236975	0.116351	-0.453349	0.133445	-0.287107	Basal	65.0811	high	0.488738	67.4117	high	Claudin	UNS
GSM809280	MIYAKE	-0.0545018	0.554478	-0.382281	0.383625	-0.518752	Her2	71.3007	high	0.53286	73.4261	high	Her2	UNS
GSM615394	MDACC508	0.591543	-0.150247	-0.298379	-0.48513	0.33136	Basal	46.1596	med	0.0832494	43.727	med	Basal	UNS
GSM615098	MDACC508	0.646653	-0.17308	-0.278224	-0.469626	0.307541	Basal	45.5214	med	-0.00628524	39.8337	med	Basal	UNS
GSM615291	MDACC508	0.660465	-0.11797	-0.299507	-0.475828	0.256096	Basal	47.1767	med	-0.123142	35.8295	med	Claudin	UNS
GSM615154	MDACC508	0.647639	-0.149401	-0.422551	-0.387174	0.276533	Basal	53.2352	high	0.0962014	46.2023	med	Basal	UNS
GSM615396	MDACC508	0.551797	-0.0893587	-0.202819	-0.333615	0.313319	Basal	45.428	med	-0.124919	35.7469	med	Basal	UNS
GSM615276	MDACC508	0.611557	-0.0625793	-0.353206	-0.242988	0.262297	Basal	53.8663	high	0.227862	52.2176	med	Basal	UNS
GSM615712	MDACC508	0.551233	-0.256378	-0.217054	-0.513178	0.482875	Basal	40.5631	med	-0.0850083	35.093	med	Basal	UNS
GSM615716	MDACC508	0.782805	-0.15828	-0.393798	-0.410148	0.298943	Basal	52.1984	med	-0.0283203	40.7009	med	Basal	UNS
GSM615209	MDACC508	0.295701	0.0401691	-0.119098	-0.336575	0.235095	Basal	42.5393	med	-0.204373	32.7113	med	Basal	UNS
GSM508343	ISPY	0.241424	0.123969	-0.225684	-0.275619	0.196157	Basal	48.9372	med	0.160666	49.4844	med	Basal	UNS
GSM615672	MDACC508	0.645948	-0.0170543	-0.43876	-0.359267	0.200987	Basal	56.3065	high	0.441705	61.3835	high	Basal	UNS
GSM1030211	HORAK	0.691896	0.055673	-0.527555	-0.160113	0.0852713	Basal	64.6118	high	0.28864	58.0252	high	Basal	UNS
GSM1030323	HORAK	0.674137	0.155603	-0.570402	-0.13432	-0.0887949	Basal	68.197	high	0.278119	59.0514	high	Claudin	UNS
GSM1030159	HORAK	0.542072	0.198872	-0.577308	-0.0490486	-0.139817	Basal	69.8896	high	0.37005	63.6518	high	Basal	UNS
GSM1030171	HORAK	0.481325	0.211276	-0.671459	0.278788	-0.34024	Basal	79.1555	high	0.688904	79.4151	high	Basal	UNS
GSM1030180	HORAK	0.710782	0.195913	-0.702185	-0.0590557	-0.118816	Basal	75.6911	high	0.465714	68.7589	high	Basal	UNS
GSM1030084	HORAK	0.627061	0.143763	-0.609584	0.022692	-0.073432	Basal	72.0399	high	0.348363	63.1078	high	Basal	UNS
GSM615099	MDACC508	0.530514	0.0630021	-0.400564	-0.141508	0.0108527	Basal	58.9668	high	0.112292	49.766	med	Basal	UNS
GSM1030201	HORAK	0.595067	-0.333897	-0.0579281	-0.44623	0.369133	Basal	34.1664	med	-0.140044	30.8724	med	Basal	UNS
GSM1030205	HORAK	0.765046	-0.247639	-0.367442	-0.439183	0.416631	Basal	49.2217	med	0.037273	42.1237	med	Basal	UNS
GSM1030304	HORAK	0.569556	0.210853	-0.459479	-0.0622974	-0.0652572	Basal	65.0955	high	0.016074	48.2534	med	Basal	UNS
GSM1030157	HORAK	0.266667	-0.13587	0.125863	-0.518393	0.537421	Normal	26.6187	med	-0.408228	19.3645	med	Normal	BL1
GSM615167	MDACC508	0.314165	-0.599718	0.282311	-0.676956	0.740803	Normal	10.914	low	-0.619717	4.48701	low	Normal	ESR1-high
GSM615229	MDACC508	-0.0105708	-0.499225	0.500916	-0.643975	0.665821	Normal	2.26898	low	-0.58653	4.40706	low	Normal	ESR1-high
GSM615287	MDACC508	0.198732	-0.159408	0.0617336	-0.386892	0.33883	Normal	30.7943	med	-0.137115	31.4586	med	Claudin	ESR1-high
GSM809208	MIYAKE	0.336046	-0.426709	0.0567601	-0.561742	0.581623	Normal	24.8363	med	-0.232133	24.523	med	Normal	ESR1-high
GSM615824	MDACC508	0.0463707	-0.510078	0.459338	-0.555321	0.71642	Normal	5.59786	low	-1.03267	-12.4749	low	Claudin	ESR1-high
GSM615766	MDACC508	-0.11191	-0.494715	0.594785	-0.576321	0.629035	Normal	-0.926755	low	-0.890345	-8.30251	low	Normal	ESR1-high
GSM615780	MDACC508	0.14926	-0.35969	0.315715	-0.610148	0.633686	Normal	13.3501	low	-0.555235	9.0419	low	Claudin	ESR1-high
GSM615295	MDACC508	-0.0792107	-0.475405	0.633122	-0.527132	0.680902	Normal	-1.24826	low	-0.86684	-7.35633	low	Claudin	ESR1-high
GSM809255	MIYAKE	0.0978151	-0.477839	0.450468	-0.643505	0.771621	Normal	5.2186	low	-0.691414	0.959825	low	Normal	ESR1-high
GSM615744	MDACC508	0.395349	-0.354193	0.0224101	-0.6716	0.621987	Normal	25.7806	med	-0.528367	13.0563	med	Normal	ESR1-high
GSM615193	MDACC508	0.281184	-0.310923	0.181113	-0.475546	0.485412	Normal	22.5493	low	-0.382701	18.584	med	Claudin	ESR1-high
GSM615119	MDACC508	0.403805	-0.485271	0.0129669	-0.43735	0.4358	Normal	28.2084	med	-0.455388	16.3599	med	Normal	ESR1-high
GSM615323	MDACC508	0.345314	-0.308386	0.0472163	-0.558562	0.542354	Normal	27.0665	med	-0.429788	17.7393	med	Claudin	ESR1-high
GSM1030224	HORAK	-0.0487667	-0.601268	0.631572	-0.641156	0.781677	Normal	-4.78588	low	-1.09118	-17.9637	low	Normal	ESR1-high
GSM1030226	HORAK	-0.125863	-0.661593	0.712192	-0.586328	0.75673	Normal	-8.47773	low	-1.09201	-19.0639	low	Normal	ESR1-high
GSM1030222	HORAK	-0.225229	-0.570684	0.704299	-0.498943	0.71191	Normal	-5.84814	low	-1.17486	-21.0163	low	Claudin	ESR1-high
GSM1030188	HORAK	0.317548	-0.275969	0.0546864	-0.16561	0.344045	Normal	33.6655	med	-0.00677165	37.0507	med	Normal	ESR1-high
GSM615804	MDACC508	0.291896	-0.114447	-0.0363636	-0.304299	0.295419	Normal	37.3628	med	-0.151536	32.8179	med	Claudin	IM
GSM615344	MDACC508	0.320085	-0.215927	-0.0174771	-0.546159	0.54024	Normal	31.1868	med	-0.558537	14.1639	med	Normal	IM
GSM809186	MIYAKE	0.0962785	-0.137191	0.145258	-0.551501	0.624586	Normal	24.3978	med	-0.228095	26.1368	med	Normal	LAR
GSM615135	MDACC508	-0.0551092	0.15518	0.140803	-0.343763	0.203805	Normal	31.5945	med	-0.216338	30.2588	med	Normal	LAR
GSM615746	MDACC508	0.205356	-0.118111	0.0317125	-0.486681	0.490063	Normal	31.0087	med	-0.395438	21.2632	med	Normal	M
GSM1030165	HORAK	0.296688	-0.286963	0.149965	-0.564059	0.587174	Normal	22.7886	low	-0.349947	19.9167	med	Normal	M
GSM1030197	HORAK	0.27766	-0.189006	-0.00408738	-0.510923	0.392389	Normal	31.4056	med	-0.440882	19.1281	med	Normal	M
GSM1030176	HORAK	0.353347	-0.252149	-0.0370684	-0.354334	0.371247	Normal	34.84	med	0.0118986	37.9158	med	Normal	M
GSM809214	MIYAKE	-0.0398079	-0.458824	0.575318	-0.527779	0.667803	Normal	1.57547	low	-0.815691	-4.54526	low	Claudin	MSL
GSM809251	MIYAKE	0.126723	-0.323794	0.216327	-0.434334	0.497239	Normal	20.8248	low	-0.180888	26.3784	med	Claudin	MSL
GSM809248	MIYAKE	0.0152221	-0.308043	0.264826	-0.292005	0.423385	Normal	20.8731	low	-0.469436	15.3109	med	Claudin	MSL
GSM1030203	HORAK	0.257364	-0.472586	0.337421	-0.61198	0.680902	Normal	11.2993	low	-0.691773	2.41935	low	Normal	MSL
GSM1030315	HORAK	0.473432	-0.385765	0.0926004	-0.613672	0.612685	Normal	23.7633	med	-0.595066	9.68492	low	Normal	MSL
GSM1030223	HORAK	-0.0215645	-0.561522	0.545877	-0.602396	0.762791	Normal	0.132266	low	-0.990395	-12.4449	low	Claudin	MSL
GSM1030189	HORAK	0.0259338	-0.381677	0.41945	-0.409161	0.55377	Normal	11.4773	low	-0.552287	8.99936	low	Normal	MSL
GSM1030322	HORAK	0.244257	-0.347287	0.210289	-0.49852	0.508527	Normal	20.2394	low	-0.410828	16.7118	med	Claudin	MSL
GSM1030305	HORAK	0.568006	-0.380691	-0.0794926	-0.496688	0.575194	Normal	33.3962	med	-0.230387	26.8448	med	Claudin	MSL
GSM1030225	HORAK	-0.0676533	-0.413813	0.421705	-0.320507	0.531924	Normal	11.9314	low	-0.472558	12.4125	med	Claudin	MSL
GSM615176	MDACC508	-0.140803	-0.531924	0.619873	-0.614658	0.736716	Normal	-3.29666	low	-0.920273	-10.2977	low	Normal	NA
GSM615817	MDACC508	-0.0225511	-0.363073	0.452995	-0.471177	0.478365	Normal	9.08253	low	-0.553747	8.36252	low	Claudin	NA
GSM615313	MDACC508	-0.0742777	-0.612967	0.576885	-0.513601	0.595067	Normal	-0.683968	low	-0.775873	-4.1464	low	Normal	NA
GSM615257	MDACC508	-0.0706131	-0.473009	0.555884	-0.461734	0.575758	Normal	3.1248	low	-1.00273	-11.5052	low	Normal	NA
GSM809259	MIYAKE	-0.100603	-0.552042	0.538164	-0.545607	0.70321	Normal	1.14915	low	-0.721256	-1.22458	low	Normal	NA
GSM615226	MDACC508	-0.0601832	-0.398027	0.503171	-0.461029	0.559549	Normal	6.47316	low	-0.503791	9.56868	low	Claudin	NA
GSM809244	MIYAKE	0.0180072	-0.509532	0.508187	-0.647827	0.777575	Normal	1.89353	low	-0.708183	-0.628594	low	Claudin	NA
GSM615765	MDACC508	0.267089	-0.366173	0.198309	-0.612544	0.554334	Normal	18.6655	low	-0.465909	13.834	med	Normal	NA
GSM615166	MDACC508	-0.040592	-0.379986	0.410571	-0.441579	0.472586	Normal	10.9987	low	-0.648922	5.08316	low	Normal	NA
GSM615125	MDACC508	-0.10303	-0.329528	0.493164	-0.341226	0.640451	Normal	9.68371	low	-0.896128	-4.68599	low	Normal	NA
GSM615258	MDACC508	-0.0752643	-0.537844	0.580127	-0.543763	0.73728	Normal	-0.225759	low	-0.890723	-8.31976	low	Normal	NA
GSM809292	MIYAKE	-0.0154142	-0.560144	0.614022	-0.512029	0.684706	Normal	-1.1308	low	-0.741877	-2.77533	low	Normal	NA
GSM809254	MIYAKE	-0.0894598	-0.320144	0.406002	-0.307947	0.457959	Normal	14.0582	low	-0.58494	8.95091	low	Claudin	NA
GSM508256	ISPY	-0.0670864	-0.577508	0.5368	-0.540491	0.56079	Normal	1.08378	low	-0.616863	2.76678	low	Normal	NA
GSM615767	MDACC508	0.263284	-0.427343	0.255109	-0.771247	0.729105	Normal	12.7411	low	-0.606182	6.19262	low	Claudin	NA
GSM809258	MIYAKE	-0.0190636	-0.309676	0.291044	-0.560912	0.566963	Normal	15.0959	low	-0.496075	12.3857	med	Normal	NA
GSM508204	ISPY	0.0649153	-0.139166	0.190729	-0.240556	0.286366	Normal	27.528	med	-0.613162	12.0852	med	Normal	NA
GSM615815	MDACC508	-0.0742777	-0.0894996	0.0587738	-0.0622974	0.0830162	Normal	36.0178	med	-0.313743	26.9413	med	Claudin	NA
GSM615312	MDACC508	0.402396	-0.216913	-0.088513	-0.456237	0.458492	Normal	36.0284	med	-0.485117	18.3881	med	Normal	NA
GSM809291	MIYAKE	0.0348139	-0.489364	0.350972	-0.27491	0.510972	Normal	15.0254	low	-0.444226	13.9709	med	Normal	NA
GSM809193	MIYAKE	-0.0704442	-0.082545	0.19395	-0.256951	0.207491	Normal	27.2803	med	-0.596082	13.1101	med	Normal	NA
GSM809272	MIYAKE	-0.000432173	0.0508523	0.238511	-0.45527	0.451429	Normal	24.4202	med	-0.556049	14.133	med	Normal	NA
GSM809264	MIYAKE	0.147083	0.118367	-0.0568067	-0.23006	0.153421	Normal	42.149	med	-0.233297	32.1336	med	Normal	NA
GSM508203	ISPY	0.00531915	0.183999	0.191815	-0.175423	0.197677	Normal	33.0168	med	-0.662874	13.1099	med	Normal	NA
GSM615165	MDACC508	-0.164905	-0.153629	0.379986	-0.411276	0.416913	Normal	15.4775	low	-0.499564	13.4068	med	Normal	NA
GSM809217	MIYAKE	-0.035102	-0.438079	0.20557	0.0648739	0.250324	Normal	27.1405	med	-0.0150474	35.0885	med	Normal	NA
GSM615717	MDACC508	-0.068358	-0.633404	0.46117	-0.312192	0.55969	Normal	7.21029	low	-0.640697	3.53453	low	Normal	NA
GSM615703	MDACC508	-0.05821	-0.29105	0.340803	-0.434813	0.508809	Normal	15.2211	low	-0.730536	3.37941	low	Normal	NA
GSM615782	MDACC508	-0.0124031	-0.336716	0.447075	-0.576603	0.613813	Normal	8.00187	low	-0.976602	-8.80992	low	Claudin	NA
GSM809252	MIYAKE	-0.0463385	-0.124418	0.269724	-0.160048	0.302953	Normal	25.2648	med	-0.475056	17.3006	med	Normal	NA
GSM508330	ISPY	-0.0465697	0.144485	-0.0550369	-0.296678	0.154907	Normal	40.3855	med	-0.379045	26.1566	med	Normal	NA
GSM615155	MDACC508	0.0682171	-0.206061	0.0751233	-0.0108527	0.0869627	Normal	35.1965	med	-0.0109591	38.1503	med	Normal	NA
GSM508234	ISPY	0.150022	0.0341945	0.0669779	-0.422384	0.414134	Normal	32.5817	med	-0.435419	20.896	med	Normal	NA
GSM615361	MDACC508	-0.0105708	0.0525722	0.218182	-0.476956	0.3284	Normal	24.8753	med	-0.466792	17.8044	med	Normal	NA
GSM1030285	HORAK	-0.191966	-0.606765	0.732065	-0.563777	0.752079	Normal	-8.44772	low	-1.14226	-20.7028	low	Claudin	NA
GSM1030288	HORAK	-0.0449612	-0.642424	0.613531	-0.606061	0.765187	Normal	-4.03596	low	-0.644863	-0.119088	low	Normal	NA
GSM1030231	HORAK	-0.0338266	-0.048062	0.345595	-0.582382	0.539394	Normal	16.2395	low	-0.639787	8.05945	low	Normal	NA
GSM1030290	HORAK	-0.08358	-0.503453	0.636927	-0.525863	0.717548	Normal	-1.81782	low	-1.03161	-14.1813	low	Normal	NA
GSM1030291	HORAK	-0.0900634	-0.640874	0.674278	-0.575053	0.796335	Normal	-6.23631	low	-1.23769	-24.2108	low	Normal	NA
GSM1030234	HORAK	-0.0205779	-0.233686	0.159549	-0.176603	0.330374	Normal	28.0801	med	-0.0781573	33.3515	med	Claudin	NA
GSM508202	ISPY	0.0945506	-0.455384	0.372992	-0.603886	0.716457	Normal	9.40594	low	-0.601079	5.83795	low	Normal	UNS
GSM1030195	HORAK	0.241579	-0.272163	-0.0038055	-0.201691	0.330233	Normal	35.1664	med	-0.221375	28.9888	med	Claudin	UNS

## Sheet: cat.378-528
Name Feb. 2014	Name Oct. 2015	Publication	name 2	Comment	gene list
CIN70_Median_Nat.Genet.2006_PMID.16921376	CIN70_Median_Nat.Genet.2006_PMID.16921376	PMID.16921376	CIN70 :: median || Nat. Genet. 2006 | PMID:16921376	Median Expression	86	891	983	990	991	1164	1503	1717	1736	1894	1994	2146	2237	2305	2821	2956	3014	3015	3068	4085	4171	4176	4706	4751	5111	5885	5984	6240	6241	6427	6667	6790	6867	7153	7272	7374	7799	8318	9055	9133	9212	9232	9319	9833	9918
Early_Relapse_ER+_33_Median_JAMA.2011_PMID.21558518	Early_Relapse_ER+_33_Median_JAMA.2011_PMID.21558518	PMID.21558518	Early_Relapse_ER+_33 :: median || JAMA. 2011 | PMID:21558518	Median Expression	204	793	875	1602	1834	1839	2273	2521	2625	3934	4199	4711	5519	5564	6792	7572	7593	9757	10724	23321	23522	25898	29015	51361	64116	80095	90627	339290
Early_Response_ER27_Median_JAMA.2011_PMID.21558518	Early_Response_ER27_Median_JAMA.2011_PMID.21558518	PMID.21558518	Early_Response_ER-_27 :: median || JAMA. 2011 | PMID:21558518	Median Expression	309	493	874	3204	3757	4968	6093	6434	6447	6990	7094	7586	8989	9829	10489	11022	55578	55813	57332	79663	79932	83696
Excellent_Pathologic_Response_ER+_39_Median_JAMA.2011_PMID.21558518	Excellent_Pathologic_Response_ER+_39_Median_JAMA.2011_PMID.21558518	PMID.21558518	Excellent_Pathologic_Response_ER+_39 :: median || JAMA. 2011 | PMID:21558518	Median Expression	175	637	671	1312	1820	2572	2650	3836	4205	4610	4668	5297	5465	6690	8462	8543	9475	9527	9675	9693	10042	10669	10884	22839	23245	23302	23357	29123	50717	54535	55003	55131	55905	79888	81493	117246	347240
Excellent_Pathologic_Response_ER55_Median_JAMA.2011_PMID.21558518	Excellent_Pathologic_Response_ER55_Median_JAMA.2011_PMID.21558518	PMID.21558518	Excellent_Pathologic_Response_ER-_55 :: median || JAMA. 2011 | PMID:21558518	Median Expression	493	659	1176	1374	1580	2056	2161	2280	2814	2907	3007	3221	3588	3655	4758	4800	5528	5639	5796	6396	6595	6892	7010	8161	8630	8672	9057	9522	9531	9887	10948	11059	11223	11231	11234	11342	22838	22864	23268	23354	23466	26298	26960	54463	54797
Extensive_Residual_Diesase_ER+_73_Median_JAMA.2011_PMID.21558518	Extensive_Residual_Diesase_ER+_73_Median_JAMA.2011_PMID.21558518	PMID.21558518	Extensive_Residual_Diesase_ER+_73 :: median || JAMA. 2011 | PMID:21558518	Median Expression	90806	29083	64897	11043	79805	57180	23589	51397	27440	55966	6988	89910	2009	8658	79065	4146	54494	64172	831	55109	6019	3092	1593	9972	4889	8266	3762	23	7922	9477	22929	10513	27018	23264	5281	6596	5594	51193	10844	490	55638	3572	9813	1387	64750
Extensive_Residual_Diesase_ER54_Median_JAMA.2011_PMID.21558518	Extensive_Residual_Diesase_ER54_Median_JAMA.2011_PMID.21558518	PMID.21558518	Extensive_Residual_Diesase_ER-_54 :: median || JAMA. 2011 | PMID:21558518	Median Expression	587	933	2348	3356	3691	4325	4666	4686	4781	5733	6560	6594	6964	7027	7047	7171	7407	7511	8225	8292	8555	8908	9278	9278	9749	10111	10144	10565	10622	22891	22897	22993	23466	23625	26073	55357	55486	55621	55847	57154	64109	79583	80143	83941	83941
Fibromatosis_Median_Lab.Invest.2008_PMID.18414401	Fibromatosis_Median_Lab.Invest.2008_PMID.18414401	PMID.18414401	Fibromatosis :: median || Lab Invest. 2008 | PMID:18414401	Median Expression	10398	2736	2199	10154	1831	9315	131578	5157	9510	2535	22982	6382	5358	23452	23493	1902	2331	1893	1490	6281	3479	91851	395	633	1806	8910	1604	4060	9590	11015	1303	5549	1809	1909	2934	8974	4969	1803	79822	127435	10418	624	2006	2615	11346
GHI_RS_Model_NJEM.2004_PMID.15591335	GHI_RS_Model_NJEM.2004_PMID.15591335	PMID:15591335	---	Special Model	6790	4605	891	332	4288	2064	2886	2944	4320	1515	573	968	596	5241	57758	2099	2597	2990	60	7037	6908	6175
HCK_Median_Breast.Cancer.Research.2008_PMID.19272155	HCK_Median_Breast.Cancer.Research.2008_PMID.19272155	PMID.19272155	HCK :: Median || Breast Cancer Research 2008 | PMID:19272155	Median Expression	64231	11309	51338	7940	199	7305	1794	2207	6039	9056	4332	4688	713	7805	10437	22797	9332	3903	942	3689	3055	712	1230
IgG_Median_Breast.Cancer.Research.2008_PMID.19272155	IgG_Median_Breast.Cancer.Research.2008_PMID.19272155	PMID.19272155	IgG :: Median || Breast Cancer Research 2008 | PMID:19272155	Median Expression	391427	96610	339562	28902	651961	90925	651629	91353	28299	28461	5450	28831	91316	3538	28793	3514	28815	3500	3507	28786	3495	3493	3535	3492	3537	652745
Interferon_Median_Breast.Cancer.Research.2008_PMID.19272155	Interferon_Median_Breast.Cancer.Research.2008_PMID.19272155	PMID.19272155	Interferon :: Median || Breast Cancer Research 2008 | PMID:19272155	Median Expression	91543	4940	10561	9636	55601	10964	2537	4599	3437	3429	3434	4938	4939
LCK_Median_Breast.Cancer.Research.2008_PMID.19272155	LCK_Median_Breast.Cancer.Research.2008_PMID.19272155	PMID.19272155	LCK :: Median || Breast Cancer Research 2008 | PMID:19272155	Median Expression	55843	22914	54440	9938	6504	55340	4068	1236	3702	28568	5880	11151	5293	9404	5579	6775	9535	6404	10875	2124	1439	3003	64092	55303	3394	3071	3587	28755	3635	51316	6352	919	4050	3561	3059	3575	963	1231	3932	915	939	3001	6402	28566	914
Lim.et.al.2010.Conserved.aMaSC_Median_BCR.2010_PMID.20346151	Lim.et.al.2010.Conserved.aMaSC_Median_BCR.2010_PMID.20346151	PMID.20346151	Lim et al 2010 Conserved aMaSC :: median || BCR 2010 | PMID:20346151	Median Expression	439921	285203	400745	221749	170954	256691	30818	94274	359845	205428	375484	65989	348013	11245	389136	131566	199953	342667	145407	85360	59352	150465	140862	154810	253827	157869	163782	123879	117581	121551	337876	340554	51768	161742	115557	219928	24147	81831	64359	167691	169200	120071	166336	112849	160622
Lim.et.al.2010.Conserved.Luminal.Progenitor_Median_BCR.2010_PMID.20346151	Lim.et.al.2010.Conserved.Luminal.Progenitor_Median_BCR.2010_PMID.20346151	PMID.20346151	Lim et al 2010 Conserved Luminal Progenitor :: median || BCR 2010 | PMID:20346151	Median Expression	151056	283234	83988	27071	259307	64078	10568	130132	245973	51144	124056	118611	145864	140686	59269	255426	79888	114897	117248	25797	4241	5284	9076	2706	6398	8470	7852	1591	10158	7127	7498	2348	3929	83694	1159	290	718	525	41	2001	929	1448	10020	2180	6279
Lim.et.al.2010.Conserved.Mature_Median_BCR.2010_PMID.20346151	Lim.et.al.2010.Conserved.Mature_Median_BCR.2010_PMID.20346151	PMID.20346151	Lim et al 2010 Conserved Mature :: median || BCR 2010 | PMID:20346151	Median Expression	214	221	222	784	1917	2081	2099	2166	2258	2267	2539	2582	2766	3158	3169	3212	3291	3597	3911	4211	4435	4602	5002	5241	5255	5446	5618	5777	5816	6272	6542	6545	6690	6698	6820	6833	6926	7052	7283	7474	7477	8362	8363	8600	8945
Luminal_Progenitor_Down_Median_Nat.Med.2009_PMID.19648928	Luminal_Progenitor_Down_Median_Nat.Med.2009_PMID.19648928	PMID.19648928	Luminal_Progenitor_Down :: Median || Nat. Med. 2009 | PMID:19648928	Median Expression	283209	166824	220963	253782	30850	94097	202333	64838	11259	85458	131408	153769	115825	140606	57616	147463	162073	124540	128178	113026	51765	81831	27314	23670	200734	80323	55859	7474	29950	139818	64094	123920	26353	2737	54855	84953	57168	55450	23245	9048	84547	7107	50810	26960	79971
Luminal_Progenitor_Up_Median_Nat.Med.2009_PMID.19648928	Luminal_Progenitor_Up_Median_Nat.Med.2009_PMID.19648928	PMID.19648928	Luminal_Progenitor_Up :: Median || Nat. Med. 2009 | PMID:19648928	Median Expression	574016	494514	415117	285016	169044	344905	221472	391356	94234	29989	203102	266977	64943	374918	153579	11339	245973	120406	260436	84864	143689	59272	131368	340348	255426	165257	140686	337978	51806	23673	389336	201134	90853	118611	116843	27199	80178	149076	81849	137835	152015	136306	220042	129787	150709
MASC_Down_Median_Nat.Med.2009_PMID.19648928	MASC_Down_Median_Nat.Med.2009_PMID.19648928	PMID.19648928	MASC_Down :: Median || Nat. Med. 2009 | PMID:19648928	Median Expression	728417	440836	286343	222962	257106	414918	171546	348110	317649	30851	94134	202243	374918	65258	11322	404217	389816	163589	155066	138716	342977	85865	400506	135154	60686	197258	340547	128387	124975	23767	119504	152137	219402	132299	117584	149428	144501	27430	51816	81932	130814	221477	373156	162394	123036
MASC_Up_Median_Nat.Med.2009_PMID.19648928	MASC_Up_Median_Nat.Med.2009_PMID.19648928	PMID.19648928	MASC_Up :: Median || Nat. Med. 2009 | PMID:19648928	Median Expression	541468	653499	439921	285590	494470	404037	170685	221336	30845	94274	266743	359845	205428	66000	375484	389432	11341	642477	246126	259217	133584	353322	342667	348180	121457	59352	85450	154810	117246	140862	157869	147381	160622	256691	401720	151306	254428	164091	340554	51804	131566	201514	203522	166336	24147
Mature_Luminal_Down_Median_Nat.Med.2009_PMID.19648928	Mature_Luminal_Down_Median_Nat.Med.2009_PMID.19648928	PMID.19648928	Mature_Luminal_Down :: Median || Nat. Med. 2009 | PMID:19648928	Median Expression	389432	284217	221061	152273	349136	84909	29968	205428	64924	11202	196996	121227	135295	59271	147700	117195	140885	131583	23682	51303	128553	81620	144165	57685	146433	113612	53335	130497	115123	55691	26230	27340	29015	7447	134430	80183	28232	112849	116496	81029	145864	79192	54463	128077	56606
Mature_LuminaUp_Median_Nat.Med.2009_PMID.19648928	Mature_LuminaUp_Median_Nat.Med.2009_PMID.19648928	PMID.19648928	Mature_LuminaUp :: Median || Nat. Med. 2009 | PMID:19648928	Median Expression	285368	222484	168544	257106	352909	30061	94240	203328	65982	374907	11320	404550	390637	345757	161835	340481	138162	85462	195814	158158	134548	60481	123099	151126	127845	155465	401546	146923	143425	23596	130888	81617	27345	51760	149563	126410	201895	115811	154141	118932	199974	120224	389383	132989	59344
MDACC.FNA.1_MedianJ.Clin.Oncol.2010_PMID.20805453	MDACC.FNA.1_MedianJ.Clin.Oncol.2010_PMID.20805453	PMID.20805453	MDACC-FNA-1 :: Median || J. Clin. Oncol. 2010 | PMID:20805453	Median Expression	652493	28959	11309	26586	972	7412	3543	6347	10457	100132941	5730	9332	9935	3123	5360	348	713	4917	5175	28902	28862	28831	3514	3526	3535	3502	3507	3113	3119	3117	3500	3512	712	3122	100133739
MDACC.FNA.2_MedianJ.Clin.Oncol.2010_PMID.20805453	MDACC.FNA.2_MedianJ.Clin.Oncol.2010_PMID.20805453	PMID.20805453	MDACC-FNA-2 :: Median || J. Clin. Oncol. 2010 | PMID:20805453	Median Expression	284119	131578	221395	83716	27122	57493	115207	11259	80781	23452	54829	219654	79086	8613	25903	26585	7538	80310	2878	5919	57088	10631	8076	4320	3554	9590	9891	5376	1009	2353	7169	54587	23213	4837	10186	358	165	23022	2697	6695	5740	1634	6424	56944	2037
MDACC_P53_ER.Pos_Median_CCR.2011_PMID.21248301	MDACC_P53_ER.Pos_Median_CCR.2011_PMID.21248301	PMID.21248301	MDACC_P53_ER.Pos :: Median || CCR. 2011 | PMID:21248301	Median Expression	64151	55355	83450	81930	54442	7272	81493	22974	4213	5898	9611	11004	6241	6790	55165	4605	4751	3800	23410	10096	10403	4175	10460	9905	23397	5888	699	4174	474170
MHC.I_Median_Breast.Cancer.Research.2008_PMID.19272155	MHC.I_Median_Breast.Cancer.Research.2008_PMID.19272155	PMID.19272155	MHC-I :: Median || Breast Cancer Research 2008 | PMID:19272155	Median Expression	3135	3105	3106	3107	3134
MHC.II_Median_Breast.Cancer.Research.2008_PMID.19272155	MHC.II_Median_Breast.Cancer.Research.2008_PMID.19272155	PMID.19272155	MHC-II :: Median || Breast Cancer Research 2008 | PMID:19272155	Median Expression	1520	972	3123	3117	3109	3113	3115	3108	3122	3937	5552	5788
Murat_G07_Median_J.Clin.Oncol.2008_PMID.18565887	Murat_G07_Median_J.Clin.Oncol.2008_PMID.18565887	PMID.18565887	Murat_G07 :: median || J Clin Oncol. 2008 | PMID:18565887	Median Expression	285	871	1003	1277	1278	1281	1282	1284	1289	1290	1292	1293	1305	1909	2028	2113	2200	2331	2335	3489	3910	3912	3915	4017	4053	4060	4256	4430	4811	5118	6591	7169	7450	8038	8829	9124	9871	10052	11014	11015	22795	22918	25878	25903	27286
Murat_G18_Median_J.Clin.Oncol.2008_PMID.18565887	Murat_G18_Median_J.Clin.Oncol.2008_PMID.18565887	PMID.18565887	Murat_G18 :: median || J Clin Oncol. 2008 | PMID:18565887	Median Expression	361	760	1837	2152	3696	3707	4129	4693	5028	5080	6507	7101	8424	23209	23657	116984
Murat_G24_Median_J.Clin.Oncol.2008_PMID.18565887	Murat_G24_Median_J.Clin.Oncol.2008_PMID.18565887	PMID.18565887	Murat_G24 :: median || J Clin Oncol. 2008 | PMID:18565887	Median Expression	140	202	240	241	341	597	712	713	929	963	972	1075	1326	1436	1475	1520	1524	2124	2162	2207	2209	2212	2357	2533	3055	3059	3108	3113	3115	3122	3162	3381	3684	3689	4332	4481	5265	5788	6036	6039	6279	6280	6402	6518	6850
Pcorr_Breast2Lung_LM2_Correlation_Nature.2005_PMID.16049480	Pcorr_Breast2Lung_LM2_Correlation_Nature.2005_PMID.16049480	PMID:16049480	---	Special Model	2012	466	387509	1440	218	7805	2069	4155	4313	169611	8573	6678	3669	51360	28231	5270	30014	1364	5154	1435	2919	5920	8743	7739	8942	834	182	7852	8226	23002	60489	6091	3598	4628	4837	4237	9882	1277	3115	10150	4312	3397	4848	4147	4121
Pcorr_Breast2Lung_Parental_Correlation_Nature.2005_PMID.16049480	Pcorr_Breast2Lung_Parental_Correlation_Nature.2005_PMID.16049480	PMID:16049480	---	Special Model	2012	466	387509	1440	218	7805	2069	4155	4313	169611	8573	6678	3669	51360	28231	5270	30014	1364	5154	1435	2919	5920	8743	7739	8942	834	182	7852	8226	23002	60489	6091	3598	4628	4837	4237	9882	1277	3115	10150	4312	3397	4848	4147	4121
Pcorr_CSR_Activated_Correlation_PNAS.2005_PMID.15701700	Pcorr_CSR_Activated_Correlation_PNAS.2005_PMID.15701700	PMID:15701700	---	Special Model	84836	8607	1854	5718	169611	10613	222865	9260	4035	5216	6876	4209	91351	26292	11010	22925	6611	8836	317649	2217	27258	50484	55631	10957	5329	79902	10213	70	55270	8555	5902	4060	27244	2224	28985	27113	9276	1497	728661	55701	4597	6182	28957	1028	131566
Pcorr_Dasatinib_L_Correlation_Cancer.Res.2007_PMID.17332353	Pcorr_Dasatinib_L_Correlation_Cancer.Res.2007_PMID.17332353	PMID:17332353	---	Special Model	5412	3601	27242	10403	2131	50804	30011	7227	5099	2152	5621	7791	5696	10927	388228	11221	1806	317649	10206	84527	81539	7378	56704	7035	55742	23406	857	60686	23007	11167	1969	51747	92482	9411	1201	56994	2150	27250	55970	55323	283987	771	7048	5880	9120
Pcorr_Dasatinib_R_Correlation_Cancer.Res.2007_PMID.17332353	Pcorr_Dasatinib_R_Correlation_Cancer.Res.2007_PMID.17332353	PMID:17332353	---	Special Model	5412	3601	27242	10403	2131	50804	30011	7227	5099	2152	5621	7791	5696	10927	388228	11221	1806	317649	10206	84527	81539	7378	56704	7035	55742	23406	857	60686	23007	11167	1969	51747	92482	9411	1201	56994	2150	27250	55970	55323	283987	771	7048	5880	9120
Pcorr_Hypoxia_High_Correlation_PLoS.Med.2006_PMID.16417408	Pcorr_Hypoxia_High_Correlation_PLoS.Med.2006_PMID.16417408	PMID:16417408	---	Special Model	23036	11067	10397	6513	9123	2116	5351	284439	10144	9976	667	114907	283131	1808	3948	10903	4940	112399	6781	8819	5169	4015	901	3486	56477	57561	6531	665	5209	857	6659	133	123	675	54487	54940	8846	5033	5054	54775	6038	5214	64344	219539	1962
Pcorr_Hypoxia_Low_Correlation_PLoS.Med.2006_PMID.16417408	Pcorr_Hypoxia_Low_Correlation_PLoS.Med.2006_PMID.16417408	PMID:16417408	---	Special Model	23036	11067	10397	6513	9123	2116	5351	284439	10144	9976	667	114907	283131	1808	3948	10903	4940	112399	6781	8819	5169	4015	901	3486	56477	57561	6531	665	5209	857	6659	133	123	675	54487	54940	8846	5033	5054	54775	6038	5214	64344	219539	1962
Pcorr_IGS_Correlation_NJEM.2007_PMID.17229949	Pcorr_IGS_Correlation_NJEM.2007_PMID.17229949	PMID:17229949	---	Special Model	202	334	471	596	966	1052	1153	1213	1432	1457	1477	1788	2012	2066	2081	2113	2317	2597	3176	3337	3939	4057	4137	4256	4287	4291	4316	4850	5037	5062	5151	5230	5355	5686	5887	5977	6421	6451	6638	6729	6745	7071	7163	7430	7465
Pcorr_NKI70_Good_Correlation_Nature.2002_PMID.11823860	Pcorr_NKI70_Good_Correlation_Nature.2002_PMID.11823860	PMID:11823860	---	Special Model	9134	4318	56942	4175	1284	92140	10403	10874	57758	160897	2131	81624	85453	57211	169714	151126	51514	8659	79132	5019	2781	51377	9055	57593	7043	91283	10455	163	8833	2947	55321	79791	79888	57110	5984	6515	1058	51560	8293	1894	8840	11217	51203	8476	58475
RB_LOSS_Median_J.Clin.Invest.2007_PMID.17160137	RB_LOSS_Median_J.Clin.Invest.2007_PMID.17160137	PMID.17160137	RB_LOSS :: median || J. Clin. Invest. 2007 | PMID:17160137	Median Expression	5885	672	1894	3832	10051	11073	6790	10112	995	891	991	55143	11004	332	8318	83461	9055	9133	4288	5888	113130	23397	7272	9493	699	1058	890	6241	9319	2146	4085	7153	10635	7298	5111	3148	2237	4751	1164	1111	990	51053	63979	7112	6941
Scorr_PTEN_Absent_Correlation_PNAS.2007_PMID.17452630	Scorr_PTEN_Absent_Correlation_PNAS.2007_PMID.17452630	PMID:17452630	---	Special Model	3983	5169	8510	2281	11337	1265	89122	55101	8576	4094	54838	10399	56977	25794	6228	5728	145781	27122	83700	5159	80031	26123	11257	140459	7284	1186	8848	10540	1848	10206	5797	2331	1311	221981	374868	84942	23613	1889	4629	5094	4038	6302	50861	400924	3705
Scorr_PTEN_Present_Correlation_PNAS.2007_PMID.17452630	Scorr_PTEN_Present_Correlation_PNAS.2007_PMID.17452630	PMID:17452630	---	Special Model	3983	5169	8510	2281	11337	1265	89122	55101	8576	4094	54838	10399	56977	25794	6228	5728	145781	27122	83700	5159	80031	26123	11257	140459	7284	1186	8848	10540	1848	10206	5797	2331	1311	221981	374868	84942	23613	1889	4629	5094	4038	6302	50861	400924	3705
Shipitsin_CD44_A_Median_Cancer.Cell.2007_PMID.17349583	Shipitsin_CD44_A_Median_Cancer.Cell.2007_PMID.17349583	PMID.17349583	Shipitsin_CD44_A :: Median || Cancer Cell 2007 | PMID:17349583	Median Expression	308	71	377	483	7917	800	116985	1192	1192	1486	1809	1857	2131	2260	2512	10399	9052	3015	3091	3597	11014	23367	9663	4141	4319	4323	4502	4651	23636	5209	5352	5695	5714	54453	23429	51150	55209	6696	6780	10381	27338	7511
Shipitsin_CD44_B_Median_Cancer.Cell.2007_PMID.17349583	Shipitsin_CD44_B_Median_Cancer.Cell.2007_PMID.17349583	PMID.17349583	Shipitsin_CD44_B :: Median || Cancer Cell 2007 | PMID:17349583	Median Expression	51099	23394	537	10538	694	7832	54862	1213	27292	60481	3659	4048	51237	55558	64777	27131	11138
STAT1_Median_Breast.Cancer.Research.2008_PMID.19272155	STAT1_Median_Breast.Cancer.Research.2008_PMID.19272155	PMID.19272155	STAT1 :: Median || Breast Cancer Research 2008 | PMID:19272155	Median Expression	6890	2633	64135	5698	4283	3659	6373	3627	3620	6772
Stromal_Down_Median_Nat.Med.2009_PMID.19648928	Stromal_Down_Median_Nat.Med.2009_PMID.19648928	PMID.19648928	Stromal_Down :: Median || Nat. Med. 2009 | PMID:19648928	Median Expression	653499	445328	166815	286077	403313	222584	259173	349565	30844	93517	388228	65990	375790	11187	137682	340542	119391	132299	127602	85462	441294	153769	60528	163732	256281	150696	219738	158584	27293	51629	81539	23779	148304	347735	284348	117177	161497	115572	338707	374378	59344	254427	157638	112724	65062
Stromal_Up_Median_Nat.Med.2009_PMID.19648928	Stromal_Up_Median_Nat.Med.2009_PMID.19648928	PMID.19648928	Stromal_Up :: Median || Nat. Med. 2009 | PMID:19648928	Median Expression	441531	286223	169611	414062	389558	222865	353376	30820	94240	266727	64764	205860	253738	375611	11237	245812	118429	152330	348093	200810	343450	85413	196740	134285	140893	149111	137392	341032	60681	167359	158326	160419	58494	145581	128077	113091	24146	27319	81796	51762	124637	162494	440097	147906	130271
Taube_EMT_down_Median_PNAS.2010_PMID.20713713	Taube_EMT_down_Median_PNAS.2010_PMID.20713713	PMID.20713713	Taube_EMT_down :: Median || PNAS 2010 | PMID:20713713	Median Expression	728113	386757	553158	286887	161291	653562	260294	126353	90355	30836	64848	11313	116984	151230	85377	548596	157567	60487	23779	114884	51765	58516	81875	285527	83481	259173	27351	29984	28231	29094	57834	81034	84951	80324	653145	64284	55966	2263	51018	54103	4293	79101	8140	81579	26207
Taube_EMT_up_Median_PNAS.2010_PMID.20713713	Taube_EMT_up_Median_PNAS.2010_PMID.20713713	PMID.20713713	Taube_EMT_up :: Median || PNAS 2010 | PMID:20713713	Median Expression	732160	445815	100132406	284119	653354	376267	145389	221749	253461	115123	201134	30851	94239	66008	11337	644504	138151	57863	439921	85360	51763	729580	642236	81618	29058	27246	24138	92689	90806	112950	64792	80023	57198	56034	79178	89797	81029	114327	83604	84861	23741	84263	64393	92335	4329
UNC_10.GATA3.induced.genes_Median_Oncogene.2004_PMID.15361840	UNC_10.GATA3.induced.genes_Median_Oncogene.2004_PMID.15361840	PMID.15361840	PerouLab --- 10-GATA3-induced-genes :: Median || Oncogene. 2004 | PMID:15361840	Median Expression	7031	7033	10974	5349	3855	3898	25825	114569	6282	7037
UNC_11q13_Amplicon_Median_BMC.Med.Genomics.2011_PMID.21214954	UNC_11q13_Amplicon_Median_BMC.Med.Genomics.2011_PMID.21214954	PMID.21214954	PerouLab --- 11q13_Amplicon :: median || BMC Med Genomics. 2011 | PMID: 21214954	Median Expression	5612	51773	79731	1207	79053	4718	9846	28971	5058
UNC_12qMDM4_Median_BMC.Med.Genomics.2011_PMID.21214954	UNC_12qMDM4_Median_BMC.Med.Genomics.2011_PMID.21214954	PMID.21214954	PerouLab --- 12qMDM4 :: median || BMC Med Genomics. 2011 | PMID: 21214954	Median Expression	4848	55508	10329	8089	56890	57122	29110	64786	23592	10576
UNC_13q14_Amplicon_Median_BMC.Med.Genomics.2011_PMID.21214954	UNC_13q14_Amplicon_Median_BMC.Med.Genomics.2011_PMID.21214954	PMID.21214954	PerouLab --- 13q14_Amplicon :: median || BMC Med Genomics. 2011 | PMID: 21214954	Median Expression	55757	55208	79587	2963	23483	10284	2971	10240	29079	11340	9818	7347	55270	3843	10426	55795	65110	8881	8451	55739	10206
UNC_15q25_Amplicon_Median_BMC.Med.Genomics.2011_PMID.21214954	UNC_15q25_Amplicon_Median_BMC.Med.Genomics.2011_PMID.21214954	PMID.21214954	PerouLab --- 15q25_Amplicon :: median || BMC Med Genomics. 2011 | PMID: 21214954	Median Expression	9960	10073	23423	26276	79719	10588	10239	51335	10519	84942	79631	6727	60490	54939	56906	55070	50810
UNC_16.13_Amplicon_Median_BMC.Med.Genomics.2011_PMID.21214954	UNC_16.13_Amplicon_Median_BMC.Med.Genomics.2011_PMID.21214954	PMID.21214954	PerouLab --- 16.13_Amplicon :: median || BMC Med Genomics. 2011 | PMID: 21214954	Median Expression	54820	6817	6799	10607	2975	23361	51734	3163	3029	64223	527	4833	26063	55718	10573	5531	7874	10295	5073	51451	7284	10101	79622	51728	1632	4350	4913	23295	9091	10127	89941	9894	1877	55692	79641	84148	78994	10421	6923	9093	10921	8479	64428	22928	25880
UNC_16q23_Amplicon_Median_BMC.Med.Genomics.2011_PMID.21214954	UNC_16q23_Amplicon_Median_BMC.Med.Genomics.2011_PMID.21214954	PMID.21214954	PerouLab --- 16q23_Amplicon :: median || BMC Med Genomics. 2011 | PMID: 21214954	Median Expression	164	51693	5432	80777	11051	5257	10294	81631	11345	54386	3281	865	1459	51388	1327	353	16	8883	29105	57019	57017	51647	29100	5713	3735	10328	56942	9688	51192	57215
UNC_16q24x_Median_BMC.Med.Genomics.2011_PMID.21214954	UNC_16q24x_Median_BMC.Med.Genomics.2011_PMID.21214954	PMID.21214954	PerouLab --- 16q24x :: median || BMC Med Genomics. 2011 | PMID: 21214954	Median Expression	23787	23294	5467	89845	7005	23174	9798	23417	54971	11060	23019	10300	65057	23450	27183	9100	23300	10664	9785	4775	81577	79726	55625	22980	5119	9780	23644	6687	9013	8558	10428	1783	2734	55794	10204	22879	7014
UNC_17PP13_Amplicon_Median_BMC.Med.Genomics.2011_PMID.21214954	UNC_17PP13_Amplicon_Median_BMC.Med.Genomics.2011_PMID.21214954	PMID.21214954	PerouLab --- 17PP13_Amplicon :: median || BMC Med Genomics. 2011 | PMID: 21214954	Median Expression	50628	2314	8802	5096	60528	9513	55090	1352	7775	8834	25979	55421	6416	26001	10594	9482	9611	54902	5306	5048	7531	7326	6117	51031	3682	8533	83460	5694	79003	51009	5636	8402	55178	55720	11337	29098	81565	1366	9552	4927	26168
UNC_17q25x_Median_BMC.Med.Genomics.2011_PMID.21214954	UNC_17q25x_Median_BMC.Med.Genomics.2011_PMID.21214954	PMID.21214954	PerouLab --- 17q25x :: median || BMC Med Genomics. 2011 | PMID: 21214954	Median Expression	5833	124565	63893	57513	23265	2548	5986	9775	51547	1453	26502	9146	55666	56270	79672	79415	10801	4097	1468	79701	5831	5635
UNC_19p13_Amplicon_Median_BMC.Med.Genomics.2011_PMID.21214954	UNC_19p13_Amplicon_Median_BMC.Med.Genomics.2011_PMID.21214954	PMID.21214954	PerouLab --- 19p13_Amplicon :: median || BMC Med Genomics. 2011 | PMID: 21214954	Median Expression	4218	7001	57130	55201	9524	5300	10053	2639	5589	51073	55850	54555	8625	25804	25796	29086	9817	8666	11018	51295	5886	6597	79629	2063
UNC_1p36_Amplicon_Median_BMC.Med.Genomics.2011_PMID.21214954	UNC_1p36_Amplicon_Median_BMC.Med.Genomics.2011_PMID.21214954	PMID.21214954	PerouLab --- 1p36_Amplicon :: median || BMC Med Genomics. 2011 | PMID: 21214954	Median Expression	22826	29914	1855	6429	23028	51441	55229	57470	5195	11315	3065	8668	10726	553115	10946	55108	49856	93974	79947	54952	54707	6195	26119	1376	56998	23673	23585	9731
UNC_383.MCF7.E2.induced.genes_Median_JCO.2006_PMID.16505416	UNC_383.MCF7.E2.induced.genes_Median_JCO.2006_PMID.16505416	PMID.16505416	PerouLab --- 383-MCF7-E2-induced-genes :: Median || JCO 2006 | PMID:16505416	Median Expression	400793	221710	285489	342184	169200	29984	92610	205327	65265	11171	389792	127602	114904	140707	151195	158046	164832	60481	124045	87178	137492	57486	23678	26578	85004	81929	51807	149175	113457	80781	163732	284454	91694	90853	157285	55969	79000	29128	80176	150678	79734	90411	64377	53838	1054
UNC_3p21Amplicon_Median_BMC.Med.Genomics.2011_PMID.21214954	UNC_3p21Amplicon_Median_BMC.Med.Genomics.2011_PMID.21214954	PMID.21214954	PerouLab --- 3p21Amplicon :: median || BMC Med Genomics. 2011 | PMID: 21214954	Median Expression	6988	11334	25915	11068	11070	51368	25864	95	10641	79714	7384	22907	6697
UNC_407.GATA3.induced.genes_Median_JCO.2006_PMID.16505416	UNC_407.GATA3.induced.genes_Median_JCO.2006_PMID.16505416	PMID.16505416	PerouLab --- 407-GATA3-induced-genes :: Median || JCO 2006 | PMID:16505416	Median Expression	644189	100133941	445347	100506492	339287	283120	401474	222171	171177	29028	93210	201266	266977	64834	253190	11343	149563	132299	163732	85477	58476	114990	144501	440335	140576	128434	80004	160313	120224	100131187	51755	23555	27237	124976	123036	400451	199974	127281	124220	57761	84299	64114	83541	126695	84953
UNC_4p16_Amplicon_Median_BMC.Med.Genomics.2011_PMID.21214954	UNC_4p16_Amplicon_Median_BMC.Med.Genomics.2011_PMID.21214954	PMID.21214954	PerouLab --- 4p16_Amplicon :: median || BMC Med Genomics. 2011 | PMID: 21214954	Median Expression	8310	118	54872	10296	8603	7469	6047	1487	7466	3064	10336	79155	53407
UNC_574.MCF7.E2.repressed.genes_Median_JCO.2006_PMID.16505416	UNC_574.MCF7.E2.repressed.genes_Median_JCO.2006_PMID.16505416	PMID.16505416	PerouLab --- 574-MCF7-E2-repressed-genes :: Median || JCO 2006 | PMID:16505416	Median Expression	728294	100133941	441027	653583	286495	400961	100093630	220213	165215	255743	619279	29923	94241	202333	359948	65250	11342	376497	115548	390963	645431	132949	58190	155060	196513	140467	84958	642826	100131564	148398	163050	128710	23731	130916	81628	253832	387680	160418	389337	27352	51760	144699	126353	124995	89122
UNC_5Q_Median_Breast.Cancer.Res.Treat.2012_PMID.22048815	UNC_5Q_Median_Breast.Cancer.Res.Treat.2012_PMID.22048815	PMID.22048815	PerouLab --- 5Q :: median || Breast Cancer Res Treat. 2012 | PMID: 22048815	Median Expression	5884	10111
UNC_8p_Amplicon_Median_BMC.Med.Genomics.2011_PMID.21214954	UNC_8p_Amplicon_Median_BMC.Med.Genomics.2011_PMID.21214954	PMID.21214954	PerouLab --- 8p_Amplicon :: median || BMC Med Genomics. 2011 | PMID: 21214954	Median Expression	51110	6873	6713	51606	79752	51366	8895	55039	11236	5828	9166	23212	54845	10247	9897	23471	51001	528	55156	51582	51123	29088	7336	9694	54968	28957	6921	10987	5440	28998	56943	92140	9650	79139	81034	7534	5885	29028	55093	6917	10434	10565	7163	7553	51337
UNC_8p22_Amplicon_Median_BMC.Med.Genomics.2011_PMID.21214954	UNC_8p22_Amplicon_Median_BMC.Med.Genomics.2011_PMID.21214954	PMID.21214954	PerouLab --- 8p22_Amplicon :: median || BMC Med Genomics. 2011 | PMID: 21214954	Median Expression	661	55140	63898	11030	9583	84549	55326	7486	2222	64760	55909	66036	29883	2961	5516	51669	10671	23484	7993	55756	665	5520	55246	57509	54793	23516	79618	7991	7976	38	4482
UNC_ADM_S100A10_A110NDGR1_Cluster_Median_BMC.Med.Genomics.2011_PMID.21214954	UNC_ADM_S100A10_A110NDGR1_Cluster_Median_BMC.Med.Genomics.2011_PMID.21214954	PMID.21214954	PerouLab --- ADM_S100A10_A110NDGR1_Cluster :: median || BMC Med Genomics. 2011 | PMID: 21214954	Median Expression	7378	56935	23597	5214	794	51129	133	123	10397	4828	9168	6282	6281	6251	9334	1051	4321
UNC_AMPH_EPIREGULIN_Cluster_Median_BMC.Med.Genomics.2011_PMID.21214954	UNC_AMPH_EPIREGULIN_Cluster_Median_BMC.Med.Genomics.2011_PMID.21214954	PMID.21214954	PerouLab --- AMPH_EPIREGULIN_Cluster :: median || BMC Med Genomics. 2011 | PMID: 21214954	Median Expression	374	2069	213	8425	2318	9172	1734	26289	4915	5154	1288	27190	9542	1908	810	54997	5179	1465	3201	1620	54886	114818	477	5744	128553
UNC_BASAL_Cluster_Median_BMC.Med.Genomics.2011_PMID.21214954	UNC_BASAL_Cluster_Median_BMC.Med.Genomics.2011_PMID.21214954	PMID.21214954	PerouLab --- BASAL_Cluster :: median || BMC Med Genomics. 2011 | PMID: 21214954	Median Expression	11341	5806	3945	1756	55612	4281	8645	57348	51442	1824	3815	3914	3400	4781	53335	11254	23336	6376	83439	2296	221061	1410	8424	2824	5268	8190	23650	6422	6663	2568	3861	3872	3852	1825	25928	5650	5653	11202	25818	1001	8842	8324	72	3779	23321
UNC_bMYB_Signature_Median_Oncogene.2009_PMID.19043454	UNC_bMYB_Signature_Median_Oncogene.2009_PMID.19043454	PMID.19043454	PerouLab --- bMYB_Signature :: median || Oncogene. 2009 | PMID: 19043454	Median Expression	116832	220042	259266	29127	91368	64151	205860	11339	56992	84969	113130	51659	23594	81930	55872	26271	90381	84057	80714	27345	28227	6241	3161	1164	79075	5347	80178	2237	55166	7443	54478	4940	51203	81620	83596	332	2717	10721	4241	5984	9156	7980	4605	10403	8438
UNC_C_MYB_Signature_Median_PLoS.One.2010_PMID.20949095	UNC_C_MYB_Signature_Median_PLoS.One.2010_PMID.20949095	PMID.20949095	PerouLab --- C_MYB_Signature :: median || PLoS One. 2010 | PMID:20949095	Median Expression	9	10	27	38	123	133	185	202	220	334	367	379	390	392	411	501	648	655	678	747	777	799	840	966	1001	1016	1063	1068	1073	1075	1111	1119	1191	1230	1287	1288	1298	1303	1312	1371	1466	1477	1491	1501	1515
UNC_CD34_CD36_Cluster_Median_BMC.Med.Genomics.2011_PMID.21214954	UNC_CD34_CD36_Cluster_Median_BMC.Med.Genomics.2011_PMID.21214954	PMID.21214954	PerouLab --- CD34_CD36_Cluster :: median || BMC Med Genomics. 2011 | PMID: 21214954	Median Expression	8406	3489	5168	56920	1149	2878	2819	948	5950	8639	4023	2167	9370	5346	125	2273	3952	947	10252	5627	8611	9590	83700	4692	8404	9452	358	730	7102	58494	857	2791	9079	10186	1003	10351	4222	2532	7450	7122	2078	9353	5175	1036	1675
UNC_Chromogramin_Median_BMC.Med.Genomics.2011_PMID.21214954	UNC_Chromogramin_Median_BMC.Med.Genomics.2011_PMID.21214954	PMID.21214954	PerouLab --- Chromogramin :: median || BMC Med Genomics. 2011 | PMID: 21214954	Median Expression	51207	6506	57586	8120	3777	116	3642	5122	9607	1114	7857	429	23544	6616	51617	29106	4922	10900	783	9863	333	1113	51412
UNC_Claudin_High_Median_Genome.Biol.2007_PMID.17493263	UNC_Claudin_High_Median_Genome.Biol.2007_PMID.17493263	PMID.17493263	PerouLab --- Claudin_High :: median || Genome Biol. 2007 | PMID:17493263	Median Expression	168667	83880	404203	85028	7106	26999	9922	788	8717	143	196383	57406	1992	26578	83641	652598	4048	23531	8445	130589	55862	4864	123591	6035	3142	94039	1539	59347	7178	79161	3682	23064	3459	2919	2921	3553	112616	9466	1844	22900	1803	653743	28962	9267	84230
UNC_Claudin_Low_29_Median_Cancer.Res.2009_PMID.19435916	UNC_Claudin_Low_29_Median_Cancer.Res.2009_PMID.19435916	PMID.19435916	PerouLab --- Claudin_Low_29 :: median || Cancer Res. 2009 | PMID:19435916	Median Expression	55718	23042	23204	139231	9914	57619	10040	4151	1999	10529	5349	1365	1364	55040	79170	1366	10653	114569	999	54836	54845	7163	57530	4950	80004	158584	1353
UNC_Claudin_Low_Median_Genome.Biol.2007_PMID.17493263	UNC_Claudin_Low_Median_Genome.Biol.2007_PMID.17493263	PMID.17493263	PerouLab --- Claudin_Low :: median || Genome Biol. 2007 | PMID:17493263	Median Expression	151009	85415	3883	6575	2036	5445	11082	288	54894	64110	55107	1573	22905	3280	5357	3336	8187	8996	3303	4282	124454	10388	10579	113452	257000	83481	4291	55740	3775	6242	7022	84283	284252	57549	1942	5792	6662	29841	64065	7005	10848	1832	3664	10765	7984
UNC_Differentiation.Score_Model_BCR.2010_PMID.20813035	UNC_Differentiation.Score_Model_BCR.2010_PMID.20813035	PMID:20813035	---	Special Model
UNC_Euclidean_Distance_2_CLOW_Euclidean.Distance_BCR.2010_PMID.20813035	UNC_Euclidean_Distance_2_CLOW_Euclidean.Distance_BCR.2010_PMID.20813035	PMID:20813035	---	Special Model	6712	51599	7022	1969	79679	8611	51322	83459	10052	558	59346	54845	55055	57380	1973	4582	9697	112	8607	9955	10544	79160	649	2886	2791	29984	51293	1289	25984	3489	55635	23151	54908	928	57402	4276	57490	9993	3880	5159	3775	7718	80742	9887	11094
UNC_Fibrinogen_Cluster_Median_BMC.Med.Genomics.2011_PMID.21214954	UNC_Fibrinogen_Cluster_Median_BMC.Med.Genomics.2011_PMID.21214954	PMID.21214954	PerouLab --- Fibrinogen_Cluster :: median || BMC Med Genomics. 2011 | PMID: 21214954	Median Expression	1823	8796	10637	8431	1644	6442	4878	27178	5126	10850	4014	3849	1828	3858	796	54857	9982	3860	4653	3757	11005	2266	2244	2267
UNC_Fibroblast_Cluster_Median_BMC.Med.Genomics.2011_PMID.21214954	UNC_Fibroblast_Cluster_Median_BMC.Med.Genomics.2011_PMID.21214954	PMID.21214954	PerouLab --- Fibroblast_Cluster :: median || BMC Med Genomics. 2011 | PMID: 21214954	Median Expression	79776	10631	4675	9891	7043	4330	9902	4035	4681	3912	3671	6424	54587	8483	8038	50507	23414	79953	9358	1311	25903	30008	5176	1634	11167	1809	1513	5157	10418	4016	83468	165	5654	51339	25878	7058	1290	1293	6678	1281	1278	1009	2200	1462	22795
UNC_FOS_JUN_Cluster_Median_BMC.Med.Genomics.2011_PMID.21214954	UNC_FOS_JUN_Cluster_Median_BMC.Med.Genomics.2011_PMID.21214954	PMID.21214954	PerouLab --- FOS_JUN_Cluster :: median || BMC Med Genomics. 2011 | PMID: 21214954	Median Expression	2669	3164	467	9592	3726	3725	2353	1843	7538	2354	1958	3491	1959	10365	23645	1960
UNC_Glycolysis_Signature_Median_BMC.Med.2009_PMID.19291283	UNC_Glycolysis_Signature_Median_BMC.Med.2009_PMID.19291283	PMID.19291283	PerouLab --- Glycolysis_Signature :: median || From Zhiyuan Hu | PMID:19291283	Median Expression	2023	2597	2821	5214	5315
UNC_HER1_Cluster1_Median_BMC.Genomics.2007_PMID.17663798	UNC_HER1_Cluster1_Median_BMC.Genomics.2007_PMID.17663798	PMID.17663798	PerouLab --- HER1_Cluster1 :: median || BMC Genomics. 2007 | PMID:17663798	Median Expression	93436	10963	56926	84926	80273	51537	2193	79174	83858	7706	5496	6449	9684	1482	790	55703	56342	219	8704	9219	51083	7378	10528	55412	5271	54919	55210	10771	55131	10452	55646	140707
UNC_HER1_Cluster2_Median_BMC.Genomics.2007_PMID.17663798	UNC_HER1_Cluster2_Median_BMC.Genomics.2007_PMID.17663798	PMID.17663798	PerouLab --- HER1_Cluster2 :: median || BMC Genomics. 2007 | PMID:17663798	Median Expression	705	898	1678	6632	7804	9718	9791	10328	10785	22827	23246	23413	25902	26233	29078	51236	51373	55759	55975	56942	57486	60386	65265	79080	79581	83879	192111
UNC_HER1_Cluster3_Median_BMC.Genomics.2007_PMID.17663798	UNC_HER1_Cluster3_Median_BMC.Genomics.2007_PMID.17663798	PMID.17663798	PerouLab --- HER1_Cluster3 :: median || BMC Genomics. 2007 | PMID:17663798	Median Expression	285381	152559	205327	246243	87178	29979	134218	64853	115416	11260	128061	59345	51605	148867	23590	81929	79892	85476	57103	151195	25996	27292	55798	58478	29115	3836	4733	1977	7884	28512	79029	64318	84955	55299	1039	84259	10054	6059	7533	51096	54534	2618	8894	9521	81614
UNC_HER2_Amplicon_Median_BMC.Med.Genomics.2011_PMID.21214954	UNC_HER2_Amplicon_Median_BMC.Med.Genomics.2011_PMID.21214954	PMID.21214954	PerouLab --- HER2_Amplicon :: median || BMC Med Genomics. 2011 | PMID: 21214954	Median Expression	5409	8557	7703	8396	54883	5691	3927	10948	55876	22794	147179	9862	5709	2886	2064	5469	6143	5914	9349
UNC_HISTONE_Median_BMC.Med.Genomics.2011_PMID.21214954	UNC_HISTONE_Median_BMC.Med.Genomics.2011_PMID.21214954	PMID.21214954	PerouLab --- HISTONE :: median || BMC Med Genomics. 2011 | PMID: 21214954	Median Expression	8969	3012	8334	8347	85236	3006	8346	3017	8344	8343	8351	8348	8355	92815	3018	8358
UNC_HouseKeeping_Median_Genome.Biol.2004_PMID.15287981	UNC_HouseKeeping_Median_Genome.Biol.2004_PMID.15287981	PMID.15287981	PerouLab --- HouseKeeping :: median || Genome Biol. 2004 | PMID:15287981	Median Expression	60	9801	5704	6175	10291
UNC_HS_Green1_Median_BMC.Med.Genomics.2011_PMID.21214954	UNC_HS_Green1_Median_BMC.Med.Genomics.2011_PMID.21214954	PMID.21214954	PerouLab --- HS_Green1 :: median || BMC Med Genomics. 2011 | PMID: 21214954	Median Expression	10002	10023	1003	10039	10053	10057	10063	10079	10087	1009	10099	10102	10103	10106	10111	10127	10140	10161	10169	10175	10180	10181	10186	10193	10202	10206	10207	10217	1022	10224	10229	10234	10241	10244	10252	10265	10268	1027	10272	10284	10296	10307	10309	10324	10329
UNC_HS_Green10_Median_BMC.Med.Genomics.2011_PMID.21214954	UNC_HS_Green10_Median_BMC.Med.Genomics.2011_PMID.21214954	PMID.21214954	PerouLab --- HS_Green10 :: median || BMC Med Genomics. 2011 | PMID: 21214954	Median Expression	1000	1001	10024	10036	10112	10212	10221	1033	10360	10383	10403	10460	10535	1058	10615	1062	1063	10635	10682	10721	10733	10874	10926	10950	11004	11065	1111	11130	1116	11182	11332	1159	1164	124222	126321	1299	133	1356	1364	140459	1468	1503	1515	1789	1852
UNC_HS_Green11_Median_BMC.Med.Genomics.2011_PMID.21214954	UNC_HS_Green11_Median_BMC.Med.Genomics.2011_PMID.21214954	PMID.21214954	PerouLab --- HS_Green11 :: median || BMC Med Genomics. 2011 | PMID: 21214954	Median Expression	10001	10049	10092	10099	10105	10150	10159	10175	10179	10190	102	10203	1022	10236	10241	10243	10247	10276	10286	10289	10291	10294	10311	10314	10325	10370	10404	10419	10431	10434	10438	10447	10449	10455	10463	10473	10483	10548	10549	10550	10552	10558	10565	10575	10576
UNC_HS_Green12_Median_BMC.Med.Genomics.2011_PMID.21214954	UNC_HS_Green12_Median_BMC.Med.Genomics.2011_PMID.21214954	PMID.21214954	PerouLab --- HS_Green12 :: median || BMC Med Genomics. 2011 | PMID: 21214954	Median Expression	1001	10124	10200	10225	10278	1031	10331	10351	10397	1043	10462	10477	10537	10562	10563	10644	10659	10752	10810	10938	11012	11096	1116	11184	11254	116984	1183	1193	1231	1236	1259	126	1264	1299	1380	1381	140578	1410	1459	1475	154	1573	1593	1672	1806
UNC_HS_Green13_Median_BMC.Med.Genomics.2011_PMID.21214954	UNC_HS_Green13_Median_BMC.Med.Genomics.2011_PMID.21214954	PMID.21214954	PerouLab --- HS_Green13 :: median || BMC Med Genomics. 2011 | PMID: 21214954	Median Expression	10025	10147	10157	10158	10160	10180	10181	10207	10250	10256	1028	10307	10336	10395	10401	10406	10425	10443	10446	10472	10482	10486	1052	10520	10521	10610	10647	10691	10725	10742	10765	10766	10848	10858	10868	10873	10927	10966	11000	1101	11030	1108	11122	11129	11133
UNC_HS_Green14_Median_BMC.Med.Genomics.2011_PMID.21214954	UNC_HS_Green14_Median_BMC.Med.Genomics.2011_PMID.21214954	PMID.21214954	PerouLab --- HS_Green14 :: median || BMC Med Genomics. 2011 | PMID: 21214954	Median Expression	1003	10161	10186	10203	10268	10351	1036	10365	10395	1043	10462	1050	10544	10628	10788	10875	11186	1149	115207	124	1240	125	1306	1318	1359	1439	1512	1524	1601	1675	1776	1805	1806	1901	1910	1959	199	2	2004	2022	2123	2124	2149	216	2167
UNC_HS_Green15_Median_BMC.Med.Genomics.2011_PMID.21214954	UNC_HS_Green15_Median_BMC.Med.Genomics.2011_PMID.21214954	PMID.21214954	PerouLab --- HS_Green15 :: median || BMC Med Genomics. 2011 | PMID: 21214954	Median Expression	10001	10010	10093	10162	1018	102	10203	10243	1025	10280	10362	10398	10419	10516	10522	10533	10555	10558	10589	10672	10746	10773	10945	10959	10963	11100	11102	11135	11140	11156	11194	1121	11282	11316	11332	1173	1201	1209	1292	1316	1365	1366	1385	1397	1398
UNC_HS_Green16_Median_BMC.Med.Genomics.2011_PMID.21214954	UNC_HS_Green16_Median_BMC.Med.Genomics.2011_PMID.21214954	PMID.21214954	PerouLab --- HS_Green16 :: median || BMC Med Genomics. 2011 | PMID: 21214954	Median Expression	10010	10051	10111	10161	10247	10299	10308	10388	10428	10464	10592	1060	10600	1062	10622	1063	10725	10735	10808	10915	1105	11064	11168	11177	11179	11183	11215	1122	114882	114908	140609	140890	151987	1629	1657	178	1783	1832	196441	201134	2186	221037	221830	22841	23002
UNC_HS_Green17_Median_BMC.Med.Genomics.2011_PMID.21214954	UNC_HS_Green17_Median_BMC.Med.Genomics.2011_PMID.21214954	PMID.21214954	PerouLab --- HS_Green17 :: median || BMC Med Genomics. 2011 | PMID: 21214954	Median Expression	10067	10092	10158	10228	10262	103	10456	10472	10623	1063	10638	10654	10712	10753	10765	10899	11243	11266	11279	116832	1196	123	1314	1382	142	159	1660	1942	1945	2029	2058	2155	2224	223	2271	22796	22874	22926	23219	23248	23385	23528	23623	2444	25782
UNC_HS_Green18_Median_BMC.Med.Genomics.2011_PMID.21214954	UNC_HS_Green18_Median_BMC.Med.Genomics.2011_PMID.21214954	PMID.21214954	PerouLab --- HS_Green18 :: median || BMC Med Genomics. 2011 | PMID: 21214954	Median Expression	10014	10125	10171	1027	10406	10486	10493	10609	10742	10884	10928	10998	1101	11012	112398	12	1280	1345	1360	140465	1471	1473	1659	18	1829	1952	2026	2036	2091	2099	2261	2263	23030	23158	2317	23239	23327	23362	23541	23624	23678	24139	24147	2523	26232
UNC_HS_Green19_Median_BMC.Med.Genomics.2011_PMID.21214954	UNC_HS_Green19_Median_BMC.Med.Genomics.2011_PMID.21214954	PMID.21214954	PerouLab --- HS_Green19 :: median || BMC Med Genomics. 2011 | PMID: 21214954	Median Expression	10058	10637	10647	10850	11005	11272	11341	1280	1356	1358	1360	1361	1474	1644	1672	170680	1748	1823	1828	1830	2064	222663	2244	2266	2267	22843	23532	25770	25984	26239	27178	276	28513	2888	29106	29118	2940	29949	3006	3248	3757	3849	3858	3860	3929
UNC_HS_Green2_Median_BMC.Med.Genomics.2011_PMID.21214954	UNC_HS_Green2_Median_BMC.Med.Genomics.2011_PMID.21214954	PMID.21214954	PerouLab --- HS_Green2 :: median || BMC Med Genomics. 2011 | PMID: 21214954	Median Expression	100	10006	10010	10015	10019	10026	10048	10049	10051	10054	10055	10059	10063	10072	10092	10094	10095	10096	10097	101	10109	10112	10125	10133	10138	10165	10175	10179	10184	10190	10198	102	10212	10213	10225	10237	10247	10248	10254	10261	10269	10274	10282	10284	10285
UNC_HS_Green20_Median_BMC.Med.Genomics.2011_PMID.21214954	UNC_HS_Green20_Median_BMC.Med.Genomics.2011_PMID.21214954	PMID.21214954	PerouLab --- HS_Green20 :: median || BMC Med Genomics. 2011 | PMID: 21214954	Median Expression	10057	10096	10097	10109	10123	10288	10457	10561	10577	10630	10964	10993	11015	11021	11025	11274	113	1176	1200	1230	1277	1290	1300	1301	133	140	1474	1508	1509	1514	1601	1612	2054	2131	2207	2209	2212	22795	23129	2316	23213	23380	2359	23603	2512
UNC_HS_Green21_Median_BMC.Med.Genomics.2011_PMID.21214954	UNC_HS_Green21_Median_BMC.Med.Genomics.2011_PMID.21214954	PMID.21214954	PerouLab --- HS_Green21 :: median || BMC Med Genomics. 2011 | PMID: 21214954	Median Expression	1001	10278	10279	10413	10562	10647	10769	11211	11252	11254	114908	1287	1298	1825	1830	1846	1848	2001	2104	2152	23650	23677	2568	25859	25928	25984	26289	26298	26751	2810	306	3158	3294	339479	351	3694	3852	3855	3861	3866	3872	390	3914	3977	4013
UNC_HS_Green22_Median_BMC.Med.Genomics.2011_PMID.21214954	UNC_HS_Green22_Median_BMC.Med.Genomics.2011_PMID.21214954	PMID.21214954	PerouLab --- HS_Green22 :: median || BMC Med Genomics. 2011 | PMID: 21214954	Median Expression	10087	10098	10204	10725	10766	10927	10928	11057	1108	133619	146057	151987	152	1783	1788	1871	1981	1997	2058	219333	221692	22980	23099	23196	23197	23253	23451	23468	23476	25879	25897	26986	27333	2734	27340	2742	2771	2801	2885	29123	2932	2957	29855	3070	3146
UNC_HS_Green23_Median_BMC.Med.Genomics.2011_PMID.21214954	UNC_HS_Green23_Median_BMC.Med.Genomics.2011_PMID.21214954	PMID.21214954	PerouLab --- HS_Green23 :: median || BMC Med Genomics. 2011 | PMID: 21214954	Median Expression	3006	3012	3017	8334	8343	8344	8346	8347	8351	85236
UNC_HS_Green24_Median_BMC.Med.Genomics.2011_PMID.21214954	UNC_HS_Green24_Median_BMC.Med.Genomics.2011_PMID.21214954	PMID.21214954	PerouLab --- HS_Green24 :: median || BMC Med Genomics. 2011 | PMID: 21214954	Median Expression	10043	10126	10200	10291	10478	10521	10762	11078	11135	11252	1312	1454	158	162	1652	2033	23112	23151	23464	23481	23543	23654	23760	23774	23786	2547	25771	25776	25793	25807	25809	25813	25814	25828	25829	26088	26286	2678	27349	27352	27440	2952	29796	3985	4174
UNC_HS_Green25_Median_BMC.Med.Genomics.2011_PMID.21214954	UNC_HS_Green25_Median_BMC.Med.Genomics.2011_PMID.21214954	PMID.21214954	PerouLab --- HS_Green25 :: median || BMC Med Genomics. 2011 | PMID: 21214954	Median Expression	10103	10451	10551	10647	10974	1846	2203	23158	2625	27324	3169	367	4250	5304	57758	7021	7031	7033	7494	771	7802	79083	79838	9
UNC_HS_Green3_Median_BMC.Med.Genomics.2011_PMID.21214954	UNC_HS_Green3_Median_BMC.Med.Genomics.2011_PMID.21214954	PMID.21214954	PerouLab --- HS_Green3 :: median || BMC Med Genomics. 2011 | PMID: 21214954	Median Expression	10009	10013	1002	10021	10022	10024	1004	10044	10045	10046	10047	10050	10052	10058	1006	10060	1007	10075	10076	10077	1008	10083	10089	1010	10107	10110	10114	1013	10136	1014	10141	10149	10157	1016	10164	10168	1017	10170	1018	10188	1021	10214	10219	10220	10223
UNC_HS_Green4_Median_BMC.Med.Genomics.2011_PMID.21214954	UNC_HS_Green4_Median_BMC.Med.Genomics.2011_PMID.21214954	PMID.21214954	PerouLab --- HS_Green4 :: median || BMC Med Genomics. 2011 | PMID: 21214954	Median Expression	10000	1001	1003	1009	10123	10124	10144	10157	10179	10184	10186	10205	10231	10234	10252	10253	10278	10279	1028	10351	1036	10391	10398	104	10404	10410	10417	10418	10447	10457	10468	10477	10479	1051	10516	10536	10562	10602	10630	10631	10644	10656	10659	1066	10699
UNC_HS_Green5_Median_BMC.Med.Genomics.2011_PMID.21214954	UNC_HS_Green5_Median_BMC.Med.Genomics.2011_PMID.21214954	PMID.21214954	PerouLab --- HS_Green5 :: median || BMC Med Genomics. 2011 | PMID: 21214954	Median Expression	10024	10036	10043	10048	10053	10061	10066	10067	10072	10084	10093	10101	10105	10112	10113	10121	10126	10134	10139	10155	10158	10162	10166	10169	1019	10195	10197	1020	10204	10211	10212	10213	10226	10227	10232	10233	10237	10238	10245	10248	1025	10262	10263	10265	10276
UNC_HS_Green6_Median_BMC.Med.Genomics.2011_PMID.21214954	UNC_HS_Green6_Median_BMC.Med.Genomics.2011_PMID.21214954	PMID.21214954	PerouLab --- HS_Green6 :: median || BMC Med Genomics. 2011 | PMID: 21214954	Median Expression	100	10019	10062	101	10125	10133	10148	10235	10261	10288	10320	10346	10379	10384	10409	10410	1043	10457	10462	10507	10537	10561	10563	10578	10659	1075	10791	10855	10859	10875	10964	11006	11025	11040	11118	11119	11184	11262	11309	11314	11326	1230	1231	1236	1380
UNC_HS_Green7_Median_BMC.Med.Genomics.2011_PMID.21214954	UNC_HS_Green7_Median_BMC.Med.Genomics.2011_PMID.21214954	PMID.21214954	PerouLab --- HS_Green7 :: median || BMC Med Genomics. 2011 | PMID: 21214954	Median Expression	10016	10026	10054	10069	10073	10094	10116	10128	10142	10153	10159	10166	10190	10196	10206	10210	10224	10236	1024	10240	10256	10269	10274	10279	10282	10285	10286	10289	10314	10330	10363	10412	10424	10426	10427	10438	10443	10447	10451	10463	10464	10473	10478	10529	10542
UNC_HS_Green8_Median_BMC.Med.Genomics.2011_PMID.21214954	UNC_HS_Green8_Median_BMC.Med.Genomics.2011_PMID.21214954	PMID.21214954	PerouLab --- HS_Green8 :: median || BMC Med Genomics. 2011 | PMID: 21214954	Median Expression	10098	10103	10140	10202	10234	10309	10321	10362	10451	10455	1047	10512	10551	10560	10585	10612	10614	10647	1066	10742	10916	10974	11001	1101	11098	11122	11145	11221	11226	112399	1124	11257	114899	1153	1154	1201	1287	1311	1359	1362	1363	1374	138162	1384	1397
UNC_HS_Green9_Median_BMC.Med.Genomics.2011_PMID.21214954	UNC_HS_Green9_Median_BMC.Med.Genomics.2011_PMID.21214954	PMID.21214954	PerouLab --- HS_Green9 :: median || BMC Med Genomics. 2011 | PMID: 21214954	Median Expression	1009	10154	10234	10409	10417	10418	10484	10536	10631	10699	11031	11117	11167	114899	1277	1278	1281	1289	1290	1292	1293	1300	1301	1311	1462	1490	1513	1604	1634	165	1809	1833	1909	2162	2191	2199	2200	22795	22846	2295	23022	23213	23414	23452	23601
UNC_HS_Red1_Median_BMC.Med.Genomics.2011_PMID.21214954	UNC_HS_Red1_Median_BMC.Med.Genomics.2011_PMID.21214954	PMID.21214954	PerouLab --- HS_Red1 :: median || BMC Med Genomics. 2011 | PMID: 21214954	Median Expression	100	10006	1001	10010	10020	10024	10036	10051	10054	10059	10092	10095	10096	10097	10109	10112	10123	10125	10133	10148	10149	10158	10165	10200	10204	10205	10212	10213	10225	10232	10235	10237	1024	10247	10248	10261	10287	10288	1029	10294	10308	1031	10320	10321	10328
UNC_HS_Red10_Median_BMC.Med.Genomics.2011_PMID.21214954	UNC_HS_Red10_Median_BMC.Med.Genomics.2011_PMID.21214954	PMID.21214954	PerouLab --- HS_Red10 :: median || BMC Med Genomics. 2011 | PMID: 21214954	Median Expression	10003	1003	10156	10186	10203	10252	10268	1031	10351	1036	10365	10400	1050	10516	10580	10628	10752	10826	10894	10974	11067	11170	11343	1149	115207	1160	116496	1193	124	125	126	13	1346	1368	1410	1475	1675	1805	1843	1848	187	1901	1910	1958	1959
UNC_HS_Red11_Median_BMC.Med.Genomics.2011_PMID.21214954	UNC_HS_Red11_Median_BMC.Med.Genomics.2011_PMID.21214954	PMID.21214954	PerouLab --- HS_Red11 :: median || BMC Med Genomics. 2011 | PMID: 21214954	Median Expression	10016	10057	10079	10140	10153	10180	10224	10240	10299	10307	10308	10336	10363	10388	10401	10406	10428	10443	10451	10464	1047	10472	10486	10513	10520	10521	10551	10559	10560	1060	1070	10724	10735	10769	10782	10795	10845	10884	10912	10915	10927	1105	11064	11127	11129
UNC_HS_Red12_Median_BMC.Med.Genomics.2011_PMID.21214954	UNC_HS_Red12_Median_BMC.Med.Genomics.2011_PMID.21214954	PMID.21214954	PerouLab --- HS_Red12 :: median || BMC Med Genomics. 2011 | PMID: 21214954	Median Expression	1001	10103	10124	10158	10169	10200	10202	10278	10309	10321	10327	1039	1047	10519	10579	10647	10653	10736	10948	10970	11014	11094	11163	11221	11226	11240	11252	11275	11320	114908	1152	1159	1312	1317	133	1362	1384	1397	1428	1509	1573	1611	1622	1627	1672
UNC_HS_Red13_Median_BMC.Med.Genomics.2011_PMID.21214954	UNC_HS_Red13_Median_BMC.Med.Genomics.2011_PMID.21214954	PMID.21214954	PerouLab --- HS_Red13 :: median || BMC Med Genomics. 2011 | PMID: 21214954	Median Expression	1000	10000	1001	10046	10061	101	10112	10164	1021	10232	10262	1029	10389	10403	10452	10492	1051	10523	10537	1054	1058	10591	1062	10623	1063	10635	10650	10691	10712	10721	1075	10755	10762	10785	10926	10928	10939	10946	10969	10981	11004	11015	1104	11060	11065
UNC_HS_Red14_Median_BMC.Med.Genomics.2011_PMID.21214954	UNC_HS_Red14_Median_BMC.Med.Genomics.2011_PMID.21214954	PMID.21214954	PerouLab --- HS_Red14 :: median || BMC Med Genomics. 2011 | PMID: 21214954	Median Expression	10057	10079	10202	10243	10247	10267	10397	10420	10424	10434	10451	1052	10529	10565	10609	10885	10916	10974	10987	10994	10998	11001	11145	11236	1164	12	1280	1345	1365	1537	157680	1580	1733	178	1811	1847	191	1917	1936	2013	2194	2217	224	2261	22827
UNC_HS_Red15_Median_BMC.Med.Genomics.2011_PMID.21214954	UNC_HS_Red15_Median_BMC.Med.Genomics.2011_PMID.21214954	PMID.21214954	PerouLab --- HS_Red15 :: median || BMC Med Genomics. 2011 | PMID: 21214954	Median Expression	10067	10158	10228	10262	103	10309	10370	10451	10456	10472	10623	10638	10654	10669	10712	10765	10899	1101	11243	11266	1130	11311	1196	1314	1382	142	1528	153	154796	159	1939	1942	1945	1950	1960	1997	2029	2052	2053	2058	2099	2224	223	2239	2263
UNC_HS_Red16_Median_BMC.Med.Genomics.2011_PMID.21214954	UNC_HS_Red16_Median_BMC.Med.Genomics.2011_PMID.21214954	PMID.21214954	PerouLab --- HS_Red16 :: median || BMC Med Genomics. 2011 | PMID: 21214954	Median Expression	10379	10410	10561	10964	11274	23586	24138	2537	3429	3431	3434	3437	3627	3665	3959	4061	4599	4600	4938	4939	4940	51191	5359	54739	54809	55008	55601	5696	5698	6373	64108	6772	684	6890	79132	8519	91543	9246	9636
UNC_HS_Red17_Median_BMC.Med.Genomics.2011_PMID.21214954	UNC_HS_Red17_Median_BMC.Med.Genomics.2011_PMID.21214954	PMID.21214954	PerouLab --- HS_Red17 :: median || BMC Med Genomics. 2011 | PMID: 21214954	Median Expression	10048	10049	10093	10099	10105	10114	10139	10146	10150	10154	10159	102	10203	10236	10277	10280	10294	1030	10370	10419	10431	10484	10499	10526	10533	10534	10552	10558	10576	10589	10613	10672	10746	10773	10818	10857	10924	10933	10945	10959	10963	11011	11051	11080	11102
UNC_HS_Red18_Median_BMC.Med.Genomics.2011_PMID.21214954	UNC_HS_Red18_Median_BMC.Med.Genomics.2011_PMID.21214954	PMID.21214954	PerouLab --- HS_Red18 :: median || BMC Med Genomics. 2011 | PMID: 21214954	Median Expression	1001	10124	10252	10253	10321	10351	10406	10562	10563	10633	10647	10763	10826	11001	1101	11095	11096	1113	1116	11188	11197	11211	11252	11341	12	1264	1288	1308	135138	1381	1620	1672	1734	1811	1848	1908	1952	1958	1960	2069	213	2135	2152	2244	22977
UNC_HS_Red19_Median_BMC.Med.Genomics.2011_PMID.21214954	UNC_HS_Red19_Median_BMC.Med.Genomics.2011_PMID.21214954	PMID.21214954	PerouLab --- HS_Red19 :: median || BMC Med Genomics. 2011 | PMID: 21214954	Median Expression	1005	10103	10125	10158	10312	10406	10439	1048	10553	10742	10884	10916	10923	11001	1101	11098	11122	1114	11153	11277	114884	115123	1152	12	1345	1360	1471	1473	1548	1555	1602	1643	169611	1796	1846	185	1893	1917	1952	2026	203	2099	21	22858	22875
UNC_HS_Red2_Median_BMC.Med.Genomics.2011_PMID.21214954	UNC_HS_Red2_Median_BMC.Med.Genomics.2011_PMID.21214954	PMID.21214954	PerouLab --- HS_Red2 :: median || BMC Med Genomics. 2011 | PMID: 21214954	Median Expression	10	10026	10049	10053	10063	10067	10085	10099	10103	10111	10128	10140	10142	10159	10161	10175	10181	10190	10193	10202	10203	10206	10207	10210	10217	1022	10224	10229	10234	10243	10244	10247	10265	10269	1027	10276	10282	10284	10286	10289	10296	10309	10314	10321	10324
UNC_HS_Red20_Median_BMC.Med.Genomics.2011_PMID.21214954	UNC_HS_Red20_Median_BMC.Med.Genomics.2011_PMID.21214954	PMID.21214954	PerouLab --- HS_Red20 :: median || BMC Med Genomics. 2011 | PMID: 21214954	Median Expression	10170	10235	10346	10384	1043	10462	10507	10537	10563	10875	11040	11064	11184	113791	120	1236	125	1439	1520	1521	1522	1880	2124	2213	221692	2219	22861	22900	23046	2326	23495	240	2532	25816	25849	2633	27074	27240	27299	27334	2811	2833	2841	28793	29802
UNC_HS_Red21_Median_BMC.Med.Genomics.2011_PMID.21214954	UNC_HS_Red21_Median_BMC.Med.Genomics.2011_PMID.21214954	PMID.21214954	PerouLab --- HS_Red21 :: median || BMC Med Genomics. 2011 | PMID: 21214954	Median Expression	1009	10234	10418	10699	11031	11081	114899	1278	1281	1289	1290	1300	1301	1311	1462	1474	1513	1592	1604	1634	165	1809	1833	2162	2191	2199	2200	22795	23213	23414	25878	2589	25903	25907	27122	2825	2922	29995	3624	3956	4016	4060	4148	4237	4313
UNC_HS_Red22_Median_BMC.Med.Genomics.2011_PMID.21214954	UNC_HS_Red22_Median_BMC.Med.Genomics.2011_PMID.21214954	PMID.21214954	PerouLab --- HS_Red22 :: median || BMC Med Genomics. 2011 | PMID: 21214954	Median Expression	10006	10094	10096	10116	10175	10179	10190	10241	10269	10282	10285	10286	10289	10308	10330	10393	10427	10438	10440	10447	10463	10466	10549	10600	10632	10651	10671	10797	10920	10924	10933	10952	10971	10988	11014	11017	11052	11154	11171	11235	11260	112611	113251	11340	11342
UNC_HS_Red23_Median_BMC.Med.Genomics.2011_PMID.21214954	UNC_HS_Red23_Median_BMC.Med.Genomics.2011_PMID.21214954	PMID.21214954	PerouLab --- HS_Red23 :: median || BMC Med Genomics. 2011 | PMID: 21214954	Median Expression	10024	10036	10051	10112	10198	10212	1033	10403	10460	10535	1058	10592	10615	1062	1063	10635	10682	10721	10733	11004	11065	11073	11113	11130	1164	1515	1719	1786	1789	1869	1894	1951	2125	2146	2189	2232	22974	23306	23397	23649	24137	259266	26150	26255	26586
UNC_HS_Red24_Median_BMC.Med.Genomics.2011_PMID.21214954	UNC_HS_Red24_Median_BMC.Med.Genomics.2011_PMID.21214954	PMID.21214954	PerouLab --- HS_Red24 :: median || BMC Med Genomics. 2011 | PMID: 21214954	Median Expression	10221	10365	125	1316	1360	1490	150094	1675	1839	1843	1844	185	1958	1959	1960	2167	2273	2353	2354	2532	2669	3036	3039	3043	3164	3491	3569	3725	3726	388	3952	4023	467	4929	5054	5346	5743	5997	6347	6351	6401	6446	6515	6781	7538
UNC_HS_Red25_Median_BMC.Med.Genomics.2011_PMID.21214954	UNC_HS_Red25_Median_BMC.Med.Genomics.2011_PMID.21214954	PMID.21214954	PerouLab --- HS_Red25 :: median || BMC Med Genomics. 2011 | PMID: 21214954	Median Expression	10057	10103	10140	10202	10237	10238	10241	10265	10476	1048	10513	10551	10610	10753	1087	10948	11011	11143	11232	11267	11325	117246	1213	124583	147179	1655	1728	2064	2186	2203	220594	2258	22794	22834	2287	25764	25926	26115	26154	2650	27075	27092	27324	2817	2886
UNC_HS_Red3_Median_BMC.Med.Genomics.2011_PMID.21214954	UNC_HS_Red3_Median_BMC.Med.Genomics.2011_PMID.21214954	PMID.21214954	PerouLab --- HS_Red3 :: median || BMC Med Genomics. 2011 | PMID: 21214954	Median Expression	10000	1003	1009	10124	10144	10157	10161	10180	10186	10202	10218	10231	10234	10252	10253	1028	10319	10351	1036	10365	10391	10395	10398	10399	10411	10417	10418	10462	10468	10477	10484	10512	10516	1052	10562	10563	10580	10628	10631	10647	10659	1066	10687	10699	10742
UNC_HS_Red4_Median_BMC.Med.Genomics.2011_PMID.21214954	UNC_HS_Red4_Median_BMC.Med.Genomics.2011_PMID.21214954	PMID.21214954	PerouLab --- HS_Red4 :: median || BMC Med Genomics. 2011 | PMID: 21214954	Median Expression	10019	10062	10219	10225	10261	10288	10346	10379	10384	10396	1043	10462	1050	10507	10537	10561	10563	10577	10578	10663	1075	10791	10863	10875	10964	11006	11040	11118	1118	11182	11184	11262	11274	11326	116984	1230	1231	1236	135	1380	1436	1438	1439	1475	1512
UNC_HS_Red5_Median_BMC.Med.Genomics.2011_PMID.21214954	UNC_HS_Red5_Median_BMC.Med.Genomics.2011_PMID.21214954	PMID.21214954	PerouLab --- HS_Red5 :: median || BMC Med Genomics. 2011 | PMID: 21214954	Median Expression	10	1000	10002	10018	1002	10021	10044	10045	10047	1005	10050	10052	1007	10076	10077	1008	10083	10089	10098	1010	10107	10110	1013	10131	10136	1014	10147	10156	1016	10164	10174	1018	10181	10188	10202	1021	10215	10220	10223	10242	10246	10249	10255	10267	10268
UNC_HS_Red6_Median_BMC.Med.Genomics.2011_PMID.21214954	UNC_HS_Red6_Median_BMC.Med.Genomics.2011_PMID.21214954	PMID.21214954	PerouLab --- HS_Red6 :: median || BMC Med Genomics. 2011 | PMID: 21214954	Median Expression	10038	10048	10051	10055	10059	10063	10072	10084	10093	10094	10105	10112	10113	10121	10128	10131	10134	10139	10155	10165	10175	1019	10195	10196	10197	1020	10212	10213	1022	10221	10237	10238	10245	10247	10248	10267	10276	10285	10294	10300	10327	10328	1033	10376	10383
UNC_HS_Red7_Median_BMC.Med.Genomics.2011_PMID.21214954	UNC_HS_Red7_Median_BMC.Med.Genomics.2011_PMID.21214954	PMID.21214954	PerouLab --- HS_Red7 :: median || BMC Med Genomics. 2011 | PMID: 21214954	Median Expression	10085	1009	10154	10184	10234	10398	10409	10417	10418	10457	10468	10484	10536	10544	10609	10630	10631	10699	10970	10981	11015	11027	11031	11075	11082	11096	11098	11117	11167	11183	112399	11259	113	11346	114899	1176	1272	1277	1278	1281	1282	1289	1290	1292	1293
UNC_HS_Red8_Median_BMC.Med.Genomics.2011_PMID.21214954	UNC_HS_Red8_Median_BMC.Med.Genomics.2011_PMID.21214954	PMID.21214954	PerouLab --- HS_Red8 :: median || BMC Med Genomics. 2011 | PMID: 21214954	Median Expression	1001	10160	10205	10232	10253	10278	10279	10290	10397	10413	10426	10514	10562	10568	10644	10656	10725	10763	10874	10950	10966	11012	11013	1116	11197	11202	11237	11240	11254	11272	11341	1259	1280	1298	1299	1308	1356	136	1381	140578	1410	1448	1465	1466	1515
UNC_HS_Red9_Median_BMC.Med.Genomics.2011_PMID.21214954	UNC_HS_Red9_Median_BMC.Med.Genomics.2011_PMID.21214954	PMID.21214954	PerouLab --- HS_Red9 :: median || BMC Med Genomics. 2011 | PMID: 21214954	Median Expression	10001	10014	10025	10043	10053	10098	10103	10105	10126	10127	10134	10155	10162	10174	1020	10202	10211	10227	10243	1025	10256	10263	10265	10267	10268	10277	10295	10336	10362	10419	10446	10451	10455	10458	10482	10521	10522	10548	10551	10560	10576	10608	10610	10611	10612
UNC_IGG_Cluster_Median_BMC.Med.Genomics.2011_PMID.21214954	UNC_IGG_Cluster_Median_BMC.Med.Genomics.2011_PMID.21214954	PMID.21214954	PerouLab --- IGG_Cluster :: median || BMC Med Genomics. 2011 | PMID: 21214954	Median Expression	939	3561	973	11040	5450	3514	28793	3535	3512	608	4917	3576	3107	54900
UNC_Immune_cell_Cluster_Median_BMC.Med.Genomics.2011_PMID.21214954	UNC_Immune_cell_Cluster_Median_BMC.Med.Genomics.2011_PMID.21214954	PMID.21214954	PerouLab --- Immune_cell_Cluster :: median || BMC Med Genomics. 2011 | PMID: 21214954	Median Expression	7453	3620	6039	8477	4332	27074	25816	4067	7128	51316	3575	1439	3659	7133	27299	56833	55423	4050	5790	1236	9806	5341	972	3108	3122	3109	2207	7305	7805	3689	712	6772	6373	3627	2633	6890	5698	55303	5552	10875	3059	9938	3932	2124	55843
UNC_Interferon_Cluster_Median_BMC.Med.Genomics.2011_PMID.21214954	UNC_Interferon_Cluster_Median_BMC.Med.Genomics.2011_PMID.21214954	PMID.21214954	PerouLab --- Interferon_Cluster :: median || BMC Med Genomics. 2011 | PMID: 21214954	Median Expression	55337	684	3431	64761	24138	4938	10379	11274	23586	4600	3429	4939	2537	3437	10964	10561	3434	9636	4599	91543	4940	55008	51191	55601	5359	9246	54809	64108	54739	9111	8519	10410	3669	5721	5720	3665
UNC_KRAS_amplicon_Median_Genome.Biology.2007_PMID.17493263	UNC_KRAS_amplicon_Median_Genome.Biology.2007_PMID.17493263	PMID.17493263	PerouLab --- KRAS_amplicon :: median || Genome Biology 2007 | PMID:17493263	Median Expression	127845	5965	55110	11171	55726	60488	9412	23012	79912	3845	8496	51768
UNC_LUMINAL_Cluster_Median_BMC.Med.Genomics.2011_PMID.21214954	UNC_LUMINAL_Cluster_Median_BMC.Med.Genomics.2011_PMID.21214954	PMID.21214954	PerouLab --- LUMINAL_Cluster :: median || BMC Med Genomics. 2011 | PMID: 21214954	Median Expression	4329	55893	23303	2053	138162	55638	57496	26018	1602	9	23362	51466	57758	18	2065	987	2203	10916	55930	79083	367	54681	2099	4602	771	7494	2625	23158	3169	54502	10451	23030	27075	10551	56521	1153	7162	3572	36	10614	9778	7802	8416	55686	51133
UNC_MAGE_Cluster_Median_BMC.Med.Genomics.2011_PMID.21214954	UNC_MAGE_Cluster_Median_BMC.Med.Genomics.2011_PMID.21214954	PMID.21214954	PerouLab --- MAGE_Cluster :: median || BMC Med Genomics. 2011 | PMID: 21214954	Median Expression	51438	4109	4103	4100	4104	266740	4111	4105	4102	30848
UNC_MBASAL_Median_BMC.Med.Genomics.2011_PMID.21214954	UNC_MBASAL_Median_BMC.Med.Genomics.2011_PMID.21214954	PMID.21214954	PerouLab --- MBASAL :: median || BMC Med Genomics. 2011 | PMID: 21214954	Median Expression	8537	23566	64840	7869	30818	91828	285203	1462	26002	80781	4147	894	3915	11328	8611	54578	6038	4232	1809	1284	1282	55084	84168	6591	140862	389119	874	7041	10398	1264	627	27345	133584	9651	3714	655	8626	3852	23650	1308	420	10913	3400	50805	1001
UNC_MCD3_CD8_Median_BMC.Med.Genomics.2011_PMID.21214954	UNC_MCD3_CD8_Median_BMC.Med.Genomics.2011_PMID.21214954	PMID.21214954	PerouLab --- MCD3_CD8 :: median || BMC Med Genomics. 2011 | PMID: 21214954	Median Expression	3932	390243	151888	5450	4242	115350	84824	9214	51617	1840	940	26999	4068	3111	921	9840	27040	89857	2833	4050	84329	6689	1380	30009	10750	10870	3603	643	974	51237	931	55843	26228	923	8631	926	915	914	3702	925	917	6402	399	3695	3560
UNC_MClaudin_Cluster_Median_BMC.Med.Genomics.2011_PMID.21214954	UNC_MClaudin_Cluster_Median_BMC.Med.Genomics.2011_PMID.21214954	PMID.21214954	PerouLab --- MClaudin_Cluster :: median || BMC Med Genomics. 2011 | PMID: 21214954	Median Expression	83481	5792	27134	3815	7571	340371	10809	2068	6565	114569	163732	23254	113452	85462	1159	780	3898	1525	23286	79977	6663	11187	3664	7022	152189	55286	219738	85415	2001	54682	29841	349633	3775	146439	149428	91862	5652	153562	4950	3875	286077	254427	10653	27237	2886
UNC_MECM_Median_BMC.Med.Genomics.2011_PMID.21214954	UNC_MECM_Median_BMC.Med.Genomics.2011_PMID.21214954	PMID.21214954	PerouLab --- MECM :: median || BMC Med Genomics. 2011 | PMID: 21214954	Median Expression	27147	22821	56895	10536	57333	60681	4035	114904	6560	23187	4094	4046	4681	1893	3479	5509	7059	11167	51661	2200	1290	6678	5480	7431	152007	3956	2014	5654	7056	2202	4969	94031	3489	5376	25927	9452	285313	23179	10544	947	51705	118429	1281	1280	1278
UNC_METAPLASTIC_Up_Median_CanRes.2009_PMID.19435916	UNC_METAPLASTIC_Up_Median_CanRes.2009_PMID.19435916	PMID.19435916	PerouLab --- METAPLASTIC_Up :: Median || CanRes-2009 | PMID:19435916	Median Expression	644903	497190	414308	285590	342371	100101467	221395	390148	170680	29935	266743	94031	201562	65983	374977	11333	256949	246721	155060	163175	126364	118471	138802	196883	85329	134637	151613	60677	641522	192669	144125	132320	124274	51744	23705	254956	149111	147138	388364	81698	112849	27443	92483	219972	59340
UNC_MFGFR2_Median_BMC.Med.Genomics.2011_PMID.21214954	UNC_MFGFR2_Median_BMC.Med.Genomics.2011_PMID.21214954	PMID.21214954	PerouLab --- MFGFR2 :: median || BMC Med Genomics. 2011 | PMID: 21214954	Median Expression	57710	65997	56271	55859	340706	84206	145581	79901	6422	343958	10874	796	83446	116442	9723	55190	2730	9953	9955	64711	27190	5723	64927	144402	1491	2263	79623	85460
UNC_MHistone_Median_BMC.Med.Genomics.2011_PMID.21214954	UNC_MHistone_Median_BMC.Med.Genomics.2011_PMID.21214954	PMID.21214954	PerouLab --- MHistone :: median || BMC Med Genomics. 2011 | PMID: 21214954	Median Expression	3006	3007	255626	8347	8294	8363	3012
UNC_MInterferon_Cluster_Median_BMC.Med.Genomics.2011_PMID.21214954	UNC_MInterferon_Cluster_Median_BMC.Med.Genomics.2011_PMID.21214954	PMID.21214954	PerouLab --- MInterferon_Cluster :: median || BMC Med Genomics. 2011 | PMID: 21214954	Median Expression	6772	10068	54739	567	91543	94240	5696	5698	56829	3430	23586	388646	3627	6352	163351	4283	29126	85441	7318	3959	83666	10379	103	3433	8638	55601	64135	64108	115361	10561	4599	9636	684	11274	3434	4939	81030	54625	345611	6773	64761	6672	2633	116071	9111
UNC_MITO1_Median_BMC.Med.Genomics.2011_PMID.21214954	UNC_MITO1_Median_BMC.Med.Genomics.2011_PMID.21214954	PMID.21214954	PerouLab --- MITO1 :: median || BMC Med Genomics. 2011 | PMID: 21214954	Median Expression	79833	746	29095	1337	7295	10952	1329	6728	4717	10063	1347	10975	27089	521	9556	4707	6902	1350	51372	514	29093	51650	4708	51373	23480	10248	9551	7979	23658	51371	5805	26521	10632	51021	51504	1351	26519	8655
UNC_MITO2_Median_BMC.Med.Genomics.2011_PMID.21214954	UNC_MITO2_Median_BMC.Med.Genomics.2011_PMID.21214954	PMID.21214954	PerouLab --- MITO2 :: median || BMC Med Genomics. 2011 | PMID: 21214954	Median Expression	59286	10175	23256	55745	10668	55837	6166	5706	51637	2287	2764	522	757	26175	10972	3920	9255	8649	28977	52	28978	518	5686	5716	3336	8813	79023	7411	4706	27258	5110	79568	11235	10190	10438	25972	8520	27249	51138	830	5861	515	10286	4711	5683
UNC_MK14_K17_Median_BMC.Med.Genomics.2011_PMID.21214954	UNC_MK14_K17_Median_BMC.Med.Genomics.2011_PMID.21214954	PMID.21214954	PerouLab --- MK14_K17 :: median || BMC Med Genomics. 2011 | PMID: 21214954	Median Expression	55287	10089	23237	5653	3918	8045	55503	85409	9569	9620	389084	3860	3855	10406	4084	9982	360	5493	2125	79919	8581	80157	244	151516	3861	2810	3872	27076	4070	6382	127534	810	5317	3914	338322	23593	5017	64065	688	3963	1959
UNC_MKRAS_amplicon_Median_BMC.Med.Genomics.2011_PMID.21214954	UNC_MKRAS_amplicon_Median_BMC.Med.Genomics.2011_PMID.21214954	PMID.21214954	PerouLab --- MKRAS_amplicon :: median || BMC Med Genomics. 2011 | PMID: 21214954	Median Expression	387849	636	60488	11228	51026	8496	65981	56938	23012	51768	3845	10526	79912	55726	55196	80763	51290	151987	9412	55297
UNC_MM_BRCAwnt_1pFDR_UP_Median_Genome.Biology.2007_PMID.17493263	UNC_MM_BRCAwnt_1pFDR_UP_Median_Genome.Biology.2007_PMID.17493263	PMID.17493263	PerouLab --- MM_BRCAwnt_1pFDR_UP :: Median || Genome Biology 2007 | PMID:17493263	Median Expression	441478	650200	286075	729082	404550	222662	256714	349136	171023	30818	96764	65264	205717	375790	11346	326625	389558	341640	399818	201475	162515	166647	646300	85460	60678	154881	140862	197407	148789	644150	135398	160622	122953	127262	144402	24149	94104	340075	51773	81930	338596	116987	159195	130872	132158
UNC_MM_C3Tag_1pFDR_UP_Median_Genome.Biology.2007_PMID.17493263	UNC_MM_C3Tag_1pFDR_UP_Median_Genome.Biology.2007_PMID.17493263	PMID.17493263	PerouLab --- MM_C3Tag_1pFDR_UP :: Median || Genome Biology 2007 | PMID:17493263	Median Expression	439921	642658	286827	400746	339665	165918	222229	261734	29980	95681	203068	65062	11346	154467	389558	378708	245812	126731	195814	84904	59343	139818	116988	255104	121268	137075	51764	259266	144699	148979	151648	124245	135228	81620	133418	201299	219348	24144	115399	285282	113452	94239	284023	27076	91683
UNC_MM_DMBAwnt_1pFDR_UP_Median_Genome.Biology.2007_PMID.17493263	UNC_MM_DMBAwnt_1pFDR_UP_Median_Genome.Biology.2007_PMID.17493263	PMID.17493263	PerouLab --- MM_DMBAwnt_1pFDR_UP :: Median || Genome Biology 2007 | PMID:17493263	Median Expression	388650	285203	170692	341640	219699	255324	619279	30818	93099	65997	11197	641371	151516	116442	140880	85407	166647	27031	158947	60436	130026	126638	57335	123606	136227	163778	23650	51702	149420	338596	112849	145581	81832	80031	133584	114818	147463	89778	340654	139886	65055	135295	90865	7584	148641
UNC_MM_Green1_Median_BMC.Med.Genomics.2011_PMID.21214954	UNC_MM_Green1_Median_BMC.Med.Genomics.2011_PMID.21214954	PMID.21214954	PerouLab --- MM_Green1 :: median || BMC Med Genomics. 2011 | PMID: 21214954	Median Expression	9625	9619	54	58	60	70	72	59	8751	101	9510	113	118	1675	150	154	165	199	203	214	245	56172	306	308	244	8639	316	2167	323	10290	330	334	339	347	348	7026	358	360	23237	374	389	29984	397	10095	483
UNC_MM_Green10_Median_BMC.Med.Genomics.2011_PMID.21214954	UNC_MM_Green10_Median_BMC.Med.Genomics.2011_PMID.21214954	PMID.21214954	PerouLab --- MM_Green10 :: median || BMC Med Genomics. 2011 | PMID: 21214954	Median Expression	132	175	217	230	257	10935	9588	316	8943	341	347	384	55973	627	2173	652	655	658	150572	708	55799	847	839	857	871	885	595	894	10576	7203	1009	1001	1019	1022	1114	4435	1184	1207	7122	1282	1284	1286	1290	1297	9318
UNC_MM_Green11_Median_BMC.Med.Genomics.2011_PMID.21214954	UNC_MM_Green11_Median_BMC.Med.Genomics.2011_PMID.21214954	PMID.21214954	PerouLab --- MM_Green11 :: median || BMC Med Genomics. 2011 | PMID: 21214954	Median Expression	35	60	70	72	59	118	141	158	197	9049	205	208	309	1173	8943	375	381	383	468	488	506	516	523	527	550	578	11331	8915	9275	9274	682	9184	51719	811	821	10487	826	829	832	839	890	896	904	9973	10694
UNC_MM_Green12_Median_BMC.Med.Genomics.2011_PMID.21214954	UNC_MM_Green12_Median_BMC.Med.Genomics.2011_PMID.21214954	PMID.21214954	PerouLab --- MM_Green12 :: median || BMC Med Genomics. 2011 | PMID: 21214954	Median Expression	343	10656	2741	27232	4313	5626	53916	8459	8408	30814	9466	29851	2000	26287	1620	83661	84276	28990	130026	121355	219938	273	84256	29903	26276	5198	442179	119678	57053
UNC_MM_Green13_Median_BMC.Med.Genomics.2011_PMID.21214954	UNC_MM_Green13_Median_BMC.Med.Genomics.2011_PMID.21214954	PMID.21214954	PerouLab --- MM_Green13 :: median || BMC Med Genomics. 2011 | PMID: 21214954	Median Expression	5858	35	43	1134	58	88	89	4185	126	11318	174	186	189	258	259	4143	286	322	335	336	10930	345	350	487	563	63827	2173	652	654	779	782	786	816	827	844	845	1496	859	862	940	1013	8941	1113	1114	1158
UNC_MM_Green14_Median_BMC.Med.Genomics.2011_PMID.21214954	UNC_MM_Green14_Median_BMC.Med.Genomics.2011_PMID.21214954	PMID.21214954	PerouLab --- MM_Green14 :: median || BMC Med Genomics. 2011 | PMID: 21214954	Median Expression	49	1137	8973	1145	153	197	215	242	160	363	432	445	623	729	726	875	930	916	1015	1007	55997	1180	1047	1260	254263	64506	56138	1409	1463	1588	1649	8788	117531	1814	9427	1908	2016	2039	2056	2066	2147	2151	2169	64319	2206
UNC_MM_Green15_Median_BMC.Med.Genomics.2011_PMID.21214954	UNC_MM_Green15_Median_BMC.Med.Genomics.2011_PMID.21214954	PMID.21214954	PerouLab --- MM_Green15 :: median || BMC Med Genomics. 2011 | PMID: 21214954	Median Expression	115	285	56172	244	358	383	384	397	538	9601	1116	80781	1294	1356	1446	1447	286828	1448	1476	1604	1647	28514	8404	55785	2184	10468	2512	8326	2673	2683	1831	2805	2817	9289	3309	3117	3119	3122	3099	51478	10808	6383	3714	3764	3861
UNC_MM_Green16_Median_BMC.Med.Genomics.2011_PMID.21214954	UNC_MM_Green16_Median_BMC.Med.Genomics.2011_PMID.21214954	PMID.21214954	PerouLab --- MM_Green16 :: median || BMC Med Genomics. 2011 | PMID: 21214954	Median Expression	9197	147	57491	241	265	351	570	2658	825	759	886	915	921	926	2833	820	8530	10047	1075	23316	1644	54514	11144	1833	2027	2078	8263	2222	8549	2252	2277	2563	2565	2633	2648	54332	2672	2897	2993	3001	3053	3094	3213	6532	3587
UNC_MM_Green17_Median_BMC.Med.Genomics.2011_PMID.21214954	UNC_MM_Green17_Median_BMC.Med.Genomics.2011_PMID.21214954	PMID.21214954	PerouLab --- MM_Green17 :: median || BMC Med Genomics. 2011 | PMID: 21214954	Median Expression	861	9821	1054	9575	1385	8661	2729	23095	51274	3845	4001	51341	4734	4775	51701	5036	9520	5728	8737	2734	6645	7013	7014	7403	7707	9908	5000	8826	23036	53981	55183	29080	9406	1730	5898	64398	6815	8663	51144	9217	51678	5862	90007	140609	9147
UNC_MM_Green18_Median_BMC.Med.Genomics.2011_PMID.21214954	UNC_MM_Green18_Median_BMC.Med.Genomics.2011_PMID.21214954	PMID.21214954	PerouLab --- MM_Green18 :: median || BMC Med Genomics. 2011 | PMID: 21214954	Median Expression	9370	126	11318	1675	183	186	249	2167	2720	710	717	761	120329	912	948	917	3075	1280	1281	1350	1471	1571	1572	1604	1634	1800	2053	2168	2273	2350	63924	50486	2625	2940	3479	3543	9452	5264	4015	4016	4023	4060	4223	4313	9
UNC_MM_Green19_Median_BMC.Med.Genomics.2011_PMID.21214954	UNC_MM_Green19_Median_BMC.Med.Genomics.2011_PMID.21214954	PMID.21214954	PerouLab --- MM_Green19 :: median || BMC Med Genomics. 2011 | PMID: 21214954	Median Expression	332	84889	641	672	675	699	701	890	9133	995	983	8317	1058	1786	1894	83461	3070	3149	3190	3619	4172	4171	4173	4175	9833	2296	4361	2956	4998	5027	5111	5395	5422	5426	5427	5557	5558	5888	6118	6240	6241	79801	6489	6491	7884
UNC_MM_Green2_Median_BMC.Med.Genomics.2011_PMID.21214954	UNC_MM_Green2_Median_BMC.Med.Genomics.2011_PMID.21214954	PMID.21214954	PerouLab --- MM_Green2 :: median || BMC Med Genomics. 2011 | PMID: 21214954	Median Expression	1140	93	142	10038	158	202	326	8165	249	230	309	8906	10053	9179	332	333	362	343	369	377	8153	406	421	466	472	481	3184	550	22994	580	11331	10295	599	602	9274	27018	638	641	23246	672	675	57448	682	688	699
UNC_MM_Green20_Median_BMC.Med.Genomics.2011_PMID.21214954	UNC_MM_Green20_Median_BMC.Med.Genomics.2011_PMID.21214954	PMID.21214954	PerouLab --- MM_Green20 :: median || BMC Med Genomics. 2011 | PMID: 21214954	Median Expression	9510	397	255877	594	8913	894	1012	1000	1021	1080	80781	1280	1289	1292	1294	1381	1428	1462	1906	133418	2059	2192	60681	2335	10468	11167	2619	2746	10630	1902	10536	9446	3240	3400	3485	3837	9452	3714	3757	3908	3912	4016	4035	54674	4121
UNC_MM_Green21_Median_BMC.Med.Genomics.2011_PMID.21214954	UNC_MM_Green21_Median_BMC.Med.Genomics.2011_PMID.21214954	PMID.21214954	PerouLab --- MM_Green21 :: median || BMC Med Genomics. 2011 | PMID: 21214954	Median Expression	567	766	971	2633	345611	3627	3434	3433	10379	5698	5696	163351	4599	3959	5720	401409	6352	6672	6772	8743	11274	9636	115361	81030	9111	64108	684	3430	64135	7318	221421	56829	83666	10561	55080	85441	388646	8638	4939	54739	54625
UNC_MM_Green22_Median_BMC.Med.Genomics.2011_PMID.21214954	UNC_MM_Green22_Median_BMC.Med.Genomics.2011_PMID.21214954	PMID.21214954	PerouLab --- MM_Green22 :: median || BMC Med Genomics. 2011 | PMID: 21214954	Median Expression	123	249	362	760	765	929	9076	55907	1297	8738	1446	1447	286828	1448	2001	2152	2348	8836	23462	9957	3398	3710	3775	3783	3875	3880	3906	290	3934	4058	4240	10370	5295	5660	5878	6388	8991	51804	6523	6660	6720	22822	7018	10497	50853
UNC_MM_Green23_Median_BMC.Med.Genomics.2011_PMID.21214954	UNC_MM_Green23_Median_BMC.Med.Genomics.2011_PMID.21214954	PMID.21214954	PerouLab --- MM_Green23 :: median || BMC Med Genomics. 2011 | PMID: 21214954	Median Expression	2129	9261	5232	23309	81849	8170	148281	10612	165721	51373	55290	79370	56605	163087	81706	64800	55128	1801	84699	50506	149420	91523	9507	8904	3696
UNC_MM_Green24_Median_BMC.Med.Genomics.2011_PMID.21214954	UNC_MM_Green24_Median_BMC.Med.Genomics.2011_PMID.21214954	PMID.21214954	PerouLab --- MM_Green24 :: median || BMC Med Genomics. 2011 | PMID: 21214954	Median Expression	224	475	483	7832	302	10951	928	998	999	8837	1182	1660	1778	1973	1997	22905	2195	2965	8924	3178	3182	3267	3416	3459	3659	4124	4140	4152	4170	5713	4077	5306	5451	4927	5861	51082	51720	85477	6430	5268	6773	7006	7042	7073	9948
UNC_MM_Green25_Median_BMC.Med.Genomics.2011_PMID.21214954	UNC_MM_Green25_Median_BMC.Med.Genomics.2011_PMID.21214954	PMID.21214954	PerouLab --- MM_Green25 :: median || BMC Med Genomics. 2011 | PMID: 21214954	Median Expression	10677	8165	217	258	361	8153	417	487	495	590	10295	669	827	847	844	147381	1020	1059	1119	1384	1600	1652	1674	1746	1760	1837	2042	2260	2286	2331	2548	166	2890	3205	3213	3491	3778	3851	8861	4005	4547	23645	4668	4782	4784
UNC_MM_Green3_Median_BMC.Med.Genomics.2011_PMID.21214954	UNC_MM_Green3_Median_BMC.Med.Genomics.2011_PMID.21214954	PMID.21214954	PerouLab --- MM_Green3 :: median || BMC Med Genomics. 2011 | PMID: 21214954	Median Expression	37	346	1146	89	92	94	112	115	119	123	128	132	134	140	148	146	177	183	189	57491	249	247	241	265	286	288	10935	9588	8906	10053	11154	337	341	345	351	359	361	362	364	343	401	10124	433	460	463
UNC_MM_Green4_Median_BMC.Med.Genomics.2011_PMID.21214954	UNC_MM_Green4_Median_BMC.Med.Genomics.2011_PMID.21214954	PMID.21214954	PerouLab --- MM_Green4 :: median || BMC Med Genomics. 2011 | PMID: 21214954	Median Expression	22	10006	48	53	8754	128	132	10038	158	175	9049	204	224	262	292	310	10935	8546	1176	9474	331	8539	362	9716	375	378	383	405	427	1386	468	506	509	522	523	529	8992	538	567	573	55973	10282	648	677	699
UNC_MM_Green5_Median_BMC.Med.Genomics.2011_PMID.21214954	UNC_MM_Green5_Median_BMC.Med.Genomics.2011_PMID.21214954	PMID.21214954	PerouLab --- MM_Green5 :: median || BMC Med Genomics. 2011 | PMID: 21214954	Median Expression	9625	10006	1140	9370	126	1675	154	122622	375790	196	197	213	214	216	217	230	276	291	306	307	308	316	2167	329	333	334	339	10930	341	348	350	358	374	381	387	389	395	427	491	8915	596	663	677	694	718
UNC_MM_Green6_Median_BMC.Med.Genomics.2011_PMID.21214954	UNC_MM_Green6_Median_BMC.Med.Genomics.2011_PMID.21214954	PMID.21214954	PerouLab --- MM_Green6 :: median || BMC Med Genomics. 2011 | PMID: 21214954	Median Expression	153	326	214	245	2671	244	317	332	339	23237	84889	571	641	650	683	672	675	699	701	27101	23581	860	865	11335	890	9133	898	25819	908	994	995	983	8318	8317	1021	1027	1029	1030	9425	9620	1058	1072	1080	1128	9021
UNC_MM_Green7_Median_BMC.Med.Genomics.2011_PMID.21214954	UNC_MM_Green7_Median_BMC.Med.Genomics.2011_PMID.21214954	PMID.21214954	PerouLab --- MM_Green7 :: median || BMC Med Genomics. 2011 | PMID: 21214954	Median Expression	92	337	770	1031	1261	1523	1581	2036	2129	2155	2242	2299	2670	2780	27239	610	3990	3362	3480	972	339855	9261	8685	4504	4653	63908	5232	9463	5579	9050	5803	5990	5430	6262	6263	6274	6338	23309	729014	442038	7015	7016	51368	118471	51393
UNC_MM_Green8_Median_BMC.Med.Genomics.2011_PMID.21214954	UNC_MM_Green8_Median_BMC.Med.Genomics.2011_PMID.21214954	PMID.21214954	PerouLab --- MM_Green8 :: median || BMC Med Genomics. 2011 | PMID: 21214954	Median Expression	51	100	123	133	1675	175	204	226	362	410	463	567	706	717	721	765	834	837	831	25819	912	948	950	3732	1051	1116	10752	1191	1311	10063	1356	1362	1382	1446	286828	1448	1509	1514	1520	1571	1632	7905	1803	667	10637
UNC_MM_Green9_Median_BMC.Med.Genomics.2011_PMID.21214954	UNC_MM_Green9_Median_BMC.Med.Genomics.2011_PMID.21214954	PMID.21214954	PerouLab --- MM_Green9 :: median || BMC Med Genomics. 2011 | PMID: 21214954	Median Expression	1675	202	230	245	10053	334	341	481	10079	780	847	999	1036	8190	9620	1116	10207	1154	1159	1365	1364	1191	1297	1298	1299	1446	1447	286828	1448	1525	1572	1622	1756	1777	1838	10278	26298	1999	2001	2045	2125	2139	2195	8789	9982
UNC_MM_Myc_1pFDR_UP_Median_Genome.Biology.2007_PMID.17493263	UNC_MM_Myc_1pFDR_UP_Median_Genome.Biology.2007_PMID.17493263	PMID.17493263	PerouLab --- MM_Myc_1pFDR_UP :: Median || Genome Biology 2007 | PMID:17493263	Median Expression	415116	285605	255411	170680	222642	352999	317781	392780	29968	94121	203197	66005	641371	376132	11341	339230	246777	388125	134637	349633	60559	117584	87178	164592	197322	167227	155185	140838	126003	159371	23779	146439	152926	157570	85476	132001	138802	142940	150962	161424	81894	51809	201595	113452	123355
UNC_MM_NeuPyMT_1pFDR_UP_Median_Genome.Biology.2007_PMID.17493263	UNC_MM_NeuPyMT_1pFDR_UP_Median_Genome.Biology.2007_PMID.17493263	PMID.17493263	PerouLab --- MM_NeuPyMT_1pFDR_UP :: Median || Genome Biology 2007 | PMID:17493263	Median Expression	497661	440275	286828	403313	221692	256302	171586	352999	30845	94121	203522	65987	11345	376267	391059	85462	155066	192670	349633	134549	167359	60626	143686	345079	197322	151126	340526	132014	342945	23779	117584	401409	347734	140838	119710	121355	158747	51809	81932	165324	139341	113235	146439	162387	138050
UNC_MM_Normal_1pFDR_UP_Median_Genome.Biology.2007_PMID.17493263	UNC_MM_Normal_1pFDR_UP_Median_Genome.Biology.2007_PMID.17493263	PMID.17493263	PerouLab --- MM_Normal_1pFDR_UP :: Median || Genome Biology 2007 | PMID:17493263	Median Expression	729991	654790	494470	554235	442038	286257	613212	222659	171586	317649	353500	30846	474344	415116	96459	203447	266812	66005	11346	404550	431707	378938	259236	646486	392780	246778	85508	349565	192668	60592	154791	390168	94274	158376	257177	377007	140862	24149	51807	81889	345757	163175	198437	401262	136371
UNC_MM_p53null_1pFDR_UP_Median_Genome.Biology.2007_PMID.17493263	UNC_MM_p53null_1pFDR_UP_Median_Genome.Biology.2007_PMID.17493263	PMID.17493263	PerouLab --- MM_p53null_1pFDR_UP :: Median || Genome Biology 2007 | PMID:17493263	Median Expression	163351	84225	124801	57192	29969	11274	51268	8638	5202	1080	55647	54458	6774	7391	60	4233	7982	4791	3621	55365	3122	11010	3981	2634	10673	2896	3433	684	8497	858	10561	971	10908	629	8451	3394	830	2877	29956	2628	6773	345611
UNC_MM_Potluck_1pFDR_UP_Median_Genome.Biology.2007_PMID.17493263	UNC_MM_Potluck_1pFDR_UP_Median_Genome.Biology.2007_PMID.17493263	PMID.17493263	PerouLab --- MM_Potluck_1pFDR_UP :: Median || Genome Biology 2007 | PMID:17493263	Median Expression	548645	653560	493869	286319	404636	439921	257106	170954	221955	353116	30008	474344	94240	203328	66005	11346	643155	391253	377677	245972	340419	197358	348093	85464	161176	60685	401494	140809	154796	157855	118429	375387	168667	152519	135228	144110	389136	165215	81618	24145	147372	51762	149628	254102	167153
UNC_MM_Red1_Median_BMC.Med.Genomics.2011_PMID.21214954	UNC_MM_Red1_Median_BMC.Med.Genomics.2011_PMID.21214954	PMID.21214954	PerouLab --- MM_Red1 :: median || BMC Med Genomics. 2011 | PMID: 21214954	Median Expression	33	34	37	50	51	54	1134	9370	58	70	88	89	59	443	8751	126	131	11318	1675	135	150	154	122622	165	176	285	183	199	203	211	212	216	226	240	276	56172	291	306	308	244	8639	316	2167	323	10290
UNC_MM_Red10_Median_BMC.Med.Genomics.2011_PMID.21214954	UNC_MM_Red10_Median_BMC.Med.Genomics.2011_PMID.21214954	PMID.21214954	PerouLab --- MM_Red10 :: median || BMC Med Genomics. 2011 | PMID: 21214954	Median Expression	9625	9370	101	133	1675	176	245	56172	244	2167	332	369	23237	382	389	10095	57194	84889	580	8538	672	675	688	694	712	718	721	302	822	726	8573	835	836	1495	865	890	25819	971	928	994	995	8318	8317	1013	1017
UNC_MM_Red11_Median_BMC.Med.Genomics.2011_PMID.21214954	UNC_MM_Red11_Median_BMC.Med.Genomics.2011_PMID.21214954	PMID.21214954	PerouLab --- MM_Red11 :: median || BMC Med Genomics. 2011 | PMID: 21214954	Median Expression	9619	1137	8973	1145	8751	23394	142	153	197	326	216	330	8539	7026	363	9915	1386	488	509	65217	571	63827	596	637	2173	655	775	10487	726	839	867	887	890	9973	10694	975	994	8318	1019	1021	1039	9425	1116	1180	9575
UNC_MM_Red12_Median_BMC.Med.Genomics.2011_PMID.21214954	UNC_MM_Red12_Median_BMC.Med.Genomics.2011_PMID.21214954	PMID.21214954	PerouLab --- MM_Red12 :: median || BMC Med Genomics. 2011 | PMID: 21214954	Median Expression	177	215	337	540	353500	770	1649	1749	117531	9149	9427	2016	2129	2299	2538	2786	610	3087	3200	3868	4281	4336	4352	4504	5232	5579	5803	6017	5430	6274	23309	6654	729014	10062	118471	2829	8431	130497	6363	2104	9454	81849	8170	10368	148281
UNC_MM_Red13_Median_BMC.Med.Genomics.2011_PMID.21214954	UNC_MM_Red13_Median_BMC.Med.Genomics.2011_PMID.21214954	PMID.21214954	PerouLab --- MM_Red13 :: median || BMC Med Genomics. 2011 | PMID: 21214954	Median Expression	1146	11318	57491	258	265	351	361	570	631	2658	786	793	825	759	763	844	886	1013	1006	820	23242	1690	1401	1755	1404	10047	1075	1600	1644	22943	1745	1750	1758	1823	1828	1833	1837	2038	2042	2153	8549	2257	2258	2565	2566
UNC_MM_Red14_Median_BMC.Med.Genomics.2011_PMID.21214954	UNC_MM_Red14_Median_BMC.Med.Genomics.2011_PMID.21214954	PMID.21214954	PerouLab --- MM_Red14 :: median || BMC Med Genomics. 2011 | PMID: 21214954	Median Expression	33	114	123	230	384	10079	567	596	760	765	766	834	837	120329	1500	953	999	1154	1159	9076	1191	1301	1297	1311	1356	1362	8738	1446	1447	317712	286828	1448	1512	1520	1655	2064	2152	10211	2348	2591	2625	2633	10314	9957	345611
UNC_MM_Red15_Median_BMC.Med.Genomics.2011_PMID.21214954	UNC_MM_Red15_Median_BMC.Med.Genomics.2011_PMID.21214954	PMID.21214954	PerouLab --- MM_Red15 :: median || BMC Med Genomics. 2011 | PMID: 21214954	Median Expression	132	285	245	247	2167	347	374	384	483	55973	627	639	655	23412	796	858	947	948	953	962	928	1009	1022	1056	3075	1116	1121	1364	1231	1264	1308	1381	1382	1428	1446	1447	317712	286828	1448	1510	1604	1634	1672	1800	1959
UNC_MM_Red16_Median_BMC.Med.Genomics.2011_PMID.21214954	UNC_MM_Red16_Median_BMC.Med.Genomics.2011_PMID.21214954	PMID.21214954	PerouLab --- MM_Red16 :: median || BMC Med Genomics. 2011 | PMID: 21214954	Median Expression	43	93	141	158	207	309	1173	322	333	375	382	8153	487	506	526	578	11331	10295	9274	682	827	832	847	896	7203	1019	1020	8941	1052	1059	1119	1196	1291	1297	1277	9564	1414	28988	1639	1642	1650	3177	1674	8694	1785
UNC_MM_Red17_Median_BMC.Med.Genomics.2011_PMID.21214954	UNC_MM_Red17_Median_BMC.Med.Genomics.2011_PMID.21214954	PMID.21214954	PerouLab --- MM_Red17 :: median || BMC Med Genomics. 2011 | PMID: 21214954	Median Expression	343	10656	8484	2741	27232	4313	4750	9148	4917	5626	53916	8459	8408	5529	30814	9466	29851	2000	26287	170680	83661	84276	28990	246777	123355	130026	57683	121355	219938	83999	1643	5229	51316	29903	26276	5198	442179	138802	119678	57053
UNC_MM_Red18_Median_BMC.Med.Genomics.2011_PMID.21214954	UNC_MM_Red18_Median_BMC.Med.Genomics.2011_PMID.21214954	PMID.21214954	PerouLab --- MM_Red18 :: median || BMC Med Genomics. 2011 | PMID: 21214954	Median Expression	337	1436	1447	1523	2129	2155	2299	2780	3990	3480	972	339855	9261	4653	63908	5232	9463	5579	5699	5803	6263	6338	23309	7015	7016	51368	118471	51393	6363	225	81849	8170	27120	148281	10563	10612	165721	55879	55176	53822	83714	51373	55290	404220	79370
UNC_MM_Red19_Median_BMC.Med.Genomics.2011_PMID.21214954	UNC_MM_Red19_Median_BMC.Med.Genomics.2011_PMID.21214954	PMID.21214954	PerouLab --- MM_Red19 :: median || BMC Med Genomics. 2011 | PMID: 21214954	Median Expression	58	88	89	286	10930	487	779	816	1158	1339	8048	1674	2027	2273	3270	4151	4618	4619	4620	4622	4626	8736	9172	4703	4892	5816	5837	6253	7138	7140	7168	23632	6445	11155	29765	4608	5224	57159	9499	51778	58529	7170	23676	161247	90523
UNC_MM_Red2_Median_BMC.Med.Genomics.2011_PMID.21214954	UNC_MM_Red2_Median_BMC.Med.Genomics.2011_PMID.21214954	PMID.21214954	PerouLab --- MM_Red2 :: median || BMC Med Genomics. 2011 | PMID: 21214954	Median Expression	37	48	51	1140	9370	100	115	123	1675	122622	183	202	11217	249	217	224	226	230	288	309	310	9588	8906	11154	333	359	362	343	369	383	10124	463	481	509	523	529	8992	535	10295	2720	638	696	9601	780	801
UNC_MM_Red20_Median_BMC.Med.Genomics.2011_PMID.21214954	UNC_MM_Red20_Median_BMC.Med.Genomics.2011_PMID.21214954	PMID.21214954	PerouLab --- MM_Red20 :: median || BMC Med Genomics. 2011 | PMID: 21214954	Median Expression	245	306	244	323	360	683	688	795	861	1026	1030	9620	1308	1413	1525	1545	23604	1824	1893	10913	1906	1944	1947	2051	2125	8263	2192	9982	1490	127534	3315	3397	3400	3606	3554	3624	9314	3861	3872	3854	3958	3985	301	8581	4086
UNC_MM_Red21_Median_BMC.Med.Genomics.2011_PMID.21214954	UNC_MM_Red21_Median_BMC.Med.Genomics.2011_PMID.21214954	PMID.21214954	PerouLab --- MM_Red21 :: median || BMC Med Genomics. 2011 | PMID: 21214954	Median Expression	696	765	1382	1446	1447	286828	1572	1604	2001	2348	2355	50486	2624	2678	2706	3906	290	3988	4057	5284	5625	55859	5900	6523	6696	6776	7043	7069	7494	641371	27134	55504	7274	9424	642843	222487	10144	10103	29108	129642	51099	352999	79746	245973	9914
UNC_MM_Red22_Median_BMC.Med.Genomics.2011_PMID.21214954	UNC_MM_Red22_Median_BMC.Med.Genomics.2011_PMID.21214954	PMID.21214954	PerouLab --- MM_Red22 :: median || BMC Med Genomics. 2011 | PMID: 21214954	Median Expression	101	199	330	397	929	915	962	963	971	9308	9023	11151	2833	1234	84343	1520	1535	1536	9420	9046	2014	2015	2123	2207	2213	10875	2793	8477	3002	629	10964	3055	3059	3394	3627	3459	974	10068	3594	3553	3557	8809	3560	3569	3575
UNC_MM_Red23_Median_BMC.Med.Genomics.2011_PMID.21214954	UNC_MM_Red23_Median_BMC.Med.Genomics.2011_PMID.21214954	PMID.21214954	PerouLab --- MM_Red23 :: median || BMC Med Genomics. 2011 | PMID: 21214954	Median Expression	212	56172	341	567	696	784	765	885	912	948	954	1039	1131	1195	1311	1350	317712	286828	1604	1628	10278	1950	1956	2098	8326	8836	2760	2940	2944	2947	23462	3162	3164	9955	3601	3798	687	3910	8543	4053	4515	10763	8878	57575	5152
UNC_MM_Red24_Median_BMC.Med.Genomics.2011_PMID.21214954	UNC_MM_Red24_Median_BMC.Med.Genomics.2011_PMID.21214954	PMID.21214954	PerouLab --- MM_Red24 :: median || BMC Med Genomics. 2011 | PMID: 21214954	Median Expression	9370	1675	276	8639	2167	761	948	1036	1149	1571	2053	2194	63924	8322	9289	4023	4837	5105	5733	5950	6517	6817	7069	10449	56301	85329	56729	729359	51085	57104	84649	84293	56246	284904	5346	23491	4329	80339	56994	2202	2998	120224	89944	153201
UNC_MM_Red25_Median_BMC.Med.Genomics.2011_PMID.21214954	UNC_MM_Red25_Median_BMC.Med.Genomics.2011_PMID.21214954	PMID.21214954	PerouLab --- MM_Red25 :: median || BMC Med Genomics. 2011 | PMID: 21214954	Median Expression	216	347	655	894	1001	1308	80781	1282	1284	1294	1428	28514	1789	1815	10913	8507	23136	53335	10468	2534	8326	2239	2822	2941	2946	10964	3400	3714	3861	342574	3910	4232	4602	5010	5450	6091	7869	23616	6560	6573	6591	8626	1809	80326	50619
UNC_MM_Red3_Median_BMC.Med.Genomics.2011_PMID.21214954	UNC_MM_Red3_Median_BMC.Med.Genomics.2011_PMID.21214954	PMID.21214954	PerouLab --- MM_Red3 :: median || BMC Med Genomics. 2011 | PMID: 21214954	Median Expression	5858	25	40	346	49	1134	1144	1145	1146	10880	89	94	119	134	148	146	150	153	174	176	177	185	186	189	203	215	216	242	259	265	268	272	160	8120	335	336	337	341	344	345	350	351	359	360	364
UNC_MM_Red4_Median_BMC.Med.Genomics.2011_PMID.21214954	UNC_MM_Red4_Median_BMC.Med.Genomics.2011_PMID.21214954	PMID.21214954	PerouLab --- MM_Red4 :: median || BMC Med Genomics. 2011 | PMID: 21214954	Median Expression	22	1146	100	101	128	142	158	183	326	204	205	249	241	2671	265	10935	9588	8906	10053	1176	332	362	343	406	466	472	481	498	506	516	570	573	581	55973	11331	587	594	10295	599	10282	637	638	2658	23246	669
UNC_MM_Red5_Median_BMC.Med.Genomics.2011_PMID.21214954	UNC_MM_Red5_Median_BMC.Med.Genomics.2011_PMID.21214954	PMID.21214954	PerouLab --- MM_Red5 :: median || BMC Med Genomics. 2011 | PMID: 21214954	Median Expression	9625	33	60	72	59	113	118	165	197	326	205	213	214	245	2671	306	307	308	244	1174	1173	9179	332	334	339	360	23237	374	377	381	387	389	10095	466	468	481	538	84889	3184	550	22994	578	580	8915	602
UNC_MM_Red6_Median_BMC.Med.Genomics.2011_PMID.21214954	UNC_MM_Red6_Median_BMC.Med.Genomics.2011_PMID.21214954	PMID.21214954	PerouLab --- MM_Red6 :: median || BMC Med Genomics. 2011 | PMID: 21214954	Median Expression	70	9510	196	326	214	216	339	341	347	358	360	384	395	397	627	655	55799	796	860	595	894	1012	1000	1001	1028	1036	8190	9620	1153	4435	254263	1264	1265	1272	1308	80781	1282	1284	1290	1294	1299	1413	1428	1462	1466
UNC_MM_Red7_Median_BMC.Med.Genomics.2011_PMID.21214954	UNC_MM_Red7_Median_BMC.Med.Genomics.2011_PMID.21214954	PMID.21214954	PerouLab --- MM_Red7 :: median || BMC Med Genomics. 2011 | PMID: 21214954	Median Expression	9625	33	34	37	48	50	51	9370	58	89	123	126	11318	1675	122622	204	211	216	276	286	8639	10935	316	2167	334	10930	341	358	361	364	374	10124	487	549	594	10017	654	150572	717	718	721	779	761	762	847
UNC_MM_Red8_Median_BMC.Med.Genomics.2011_PMID.21214954	UNC_MM_Red8_Median_BMC.Med.Genomics.2011_PMID.21214954	PMID.21214954	PerouLab --- MM_Red8 :: median || BMC Med Genomics. 2011 | PMID: 21214954	Median Expression	92	102	128	196	202	326	249	230	245	288	8125	337	395	10124	641	675	677	694	699	23412	760	120329	835	1499	10951	595	10576	1021	8190	28981	9425	1052	1056	9620	1070	1101	10207	1153	9076	1195	9575	1261	1690	1350	10815
UNC_MM_Red9_Median_BMC.Med.Genomics.2011_PMID.21214954	UNC_MM_Red9_Median_BMC.Med.Genomics.2011_PMID.21214954	PMID.21214954	PerouLab --- MM_Red9 :: median || BMC Med Genomics. 2011 | PMID: 21214954	Median Expression	53	54	8038	8728	101	8754	113	133	165	175	199	241	257	56172	306	244	317	374	378	383	387	427	475	527	55973	639	649	650	658	646	683	712	713	714	719	302	801	813	10487	822	824	829	830	834	837
UNC_MM_WapINT3_1pFDR_UP_Median_Genome.Biology.2007_PMID.17493263	UNC_MM_WapINT3_1pFDR_UP_Median_Genome.Biology.2007_PMID.17493263	PMID.17493263	PerouLab --- MM_WapINT3_1pFDR_UP :: Median || Genome Biology 2007 | PMID:17493263	Median Expression	494470	644150	441478	401541	222553	170689	285966	347733	374907	256987	619279	317703	29999	94134	203074	65266	11061	338596	84978	143279	155006	122060	136647	128602	115286	118471	165721	57699	163087	112399	140890	160728	60682	126353	23670	168667	345778	134187	132204	81849	27324	255324	153364	149420	283078
UNC_MM_WAPTag_1pFDR_UP_Median_Genome.Biology.2007_PMID.17493263	UNC_MM_WAPTag_1pFDR_UP_Median_Genome.Biology.2007_PMID.17493263	PMID.17493263	PerouLab --- MM_WAPTag_1pFDR_UP :: Median || Genome Biology 2007 | PMID:17493263	Median Expression	415116	653319	286410	157570	221496	387751	259266	30011	201134	94240	64946	373863	360023	347735	11274	642843	138065	151648	85441	59349	134429	197259	118442	256126	283635	340348	144233	345079	147841	130617	51809	115004	343099	27301	128866	24137	81930	132660	116987	195828	122769	124222	113452	254042	127829
UNC_Mmyosin_Median_BMC.Med.Genomics.2011_PMID.21214954	UNC_Mmyosin_Median_BMC.Med.Genomics.2011_PMID.21214954	PMID.21214954	PerouLab --- Mmyosin :: median || BMC Med Genomics. 2011 | PMID: 21214954	Median Expression	3040	2244	213	197	3484	3481	4632	7136	7125	29895	291
UNC_MNADH_CYTochrome_Median_BMC.Med.Genomics.2011_PMID.21214954	UNC_MNADH_CYTochrome_Median_BMC.Med.Genomics.2011_PMID.21214954	PMID.21214954	PerouLab --- MNADH_CYTochrome :: median || BMC Med Genomics. 2011 | PMID: 21214954	Median Expression	5805	201562	6390	4719	3419	27069	10135	145482	5194	2110	8803	54205	122553	128338	7386	1738	54968	51128	51115	1349	84869	9694	4724	2271	51110	4190	1528	55847	4704	23788	5162	2108	4729	7385	3421	4705	122961	8443	55967
UNC_MNB1_Median_BMC.Med.Genomics.2011_PMID.21214954	UNC_MNB1_Median_BMC.Med.Genomics.2011_PMID.21214954	PMID.21214954	PerouLab --- MNB1 :: median || BMC Med Genomics. 2011 | PMID: 21214954	Median Expression	85329	55862	80339	2194	5095	3176	29103	98	1376	6342	912	4329	1666	26275	25874	1737	2632	4594	2992	51660	3420	8802	11112	116254	1891	3032	6389	34	388962	1892	57678	5577	84293	51635	7069	50486	10144	128486
UNC_MNB2_Median_BMC.Med.Genomics.2011_PMID.21214954	UNC_MNB2_Median_BMC.Med.Genomics.2011_PMID.21214954	PMID.21214954	PerouLab --- MNB2 :: median || BMC Med Genomics. 2011 | PMID: 21214954	Median Expression	10555	23175	6576	134147	1675	3290	37	1036	10580	152831	32	419	23531	2326	211	7123	84883	80830	6258	57104	2180	126	5348	3991	5502	276	55512	145957	6296	2954	2053	130827	5468	5105	5950	1571	23491	5733	56301	153201	56246	761	9370	729359	63924
UNC_MNB3_Median_BMC.Med.Genomics.2011_PMID.21214954	UNC_MNB3_Median_BMC.Med.Genomics.2011_PMID.21214954	PMID.21214954	PerouLab --- MNB3 :: median || BMC Med Genomics. 2011 | PMID: 21214954	Median Expression	54715	23336	7273	6261	219537	1674	487	5837	844	57538	4892	4618	200539	29765	90523	10930	57159	4619	4620	7140	7168	9172	5816	202333	2027	9499	4606	89	23676	10345	58529	5224	3270	1339	1160	1158	6253	56203	779	84700	4626	6345	88	8736	79041
UNC_MNOtch4_Median_BMC.Med.Genomics.2011_PMID.21214954	UNC_MNOtch4_Median_BMC.Med.Genomics.2011_PMID.21214954	PMID.21214954	PerouLab --- MNOtch4 :: median || BMC Med Genomics. 2011 | PMID: 21214954	Median Expression	220	155006	11061	7328	6376	401013	51196	114789	91107	125931	171177	9415	3170	115111	23493	29995	4855	54622	8403	6509	155465	5655	23250	126353	132204	3957	9201	494470	90362	2736	83596	91768	58508	4774	24149	10217	118812	155066	9538	84894	112703	90990	79414	7102
UNC_MProliferation_Median_BMC.Med.Genomics.2011_PMID.21214954	UNC_MProliferation_Median_BMC.Med.Genomics.2011_PMID.21214954	PMID.21214954	PerouLab --- MProliferation :: median || BMC Med Genomics. 2011 | PMID: 21214954	Median Expression	1763	51175	11065	7083	10293	54892	343099	3925	1786	3978	5424	8914	9088	84080	4796	64785	7884	259266	3832	26586	81610	157313	84930	10051	151246	9585	10592	57082	132320	84904	9918	5111	9735	24137	6241	2146	10635	27085	5422	55789	55872	7272	29899	991	1058
UNC_MProtocadherin_Median_BMC.Med.Genomics.2011_PMID.21214954	UNC_MProtocadherin_Median_BMC.Med.Genomics.2011_PMID.21214954	PMID.21214954	PerouLab --- MProtocadherin :: median || BMC Med Genomics. 2011 | PMID: 21214954	Median Expression	54661	10099	4026	29116	91947	9737	9338	64743	23767	6642	83941	26994	1390	10333	5570	953	6375	3002	834	120329	837	134265	11342	7099	140738	5538	6446	147323	23582	3140	56122	56121	56129	57717	83464	54863	220002	84727	56944	5742	5947	3275	1848	5791	11186
UNC_MPYMT_NEU_Cluster_Median_BMC.Med.Genomics.2011_PMID.21214954	UNC_MPYMT_NEU_Cluster_Median_BMC.Med.Genomics.2011_PMID.21214954	PMID.21214954	PerouLab --- MPYMT_NEU_Cluster :: median || BMC Med Genomics. 2011 | PMID: 21214954	Median Expression	8835	8738	5284	79627	5295	64078	11264	7103	5051	8528	283871	84299	54847	283537	8934	10157	5867	93517	290	7494	2348	6523	10497	80255	8395	765	1318	3906	373861	6720	255743	388228	94086	3483	89932	54102	9728	6948	7532	7018	55220	696	3131	123036	2731
UNC_MRibosomal_Median_BMC.Med.Genomics.2011_PMID.21214954	UNC_MRibosomal_Median_BMC.Med.Genomics.2011_PMID.21214954	PMID.21214954	PerouLab --- MRibosomal :: median || BMC Med Genomics. 2011 | PMID: 21214954	Median Expression	6137	6209	11266	6134	6154	56659	6188	6170	200916	6173	6207	728937	25873	6230	6218	6229	11224	6142	23521	6171	4833	11138	10399
UNC_MS_CD44_DOWN_Median_PNAS.2009_PMID.19666588	UNC_MS_CD44_DOWN_Median_PNAS.2009_PMID.19666588	PMID.19666588	PerouLab --- MS_CD44_DOWN :: Median || PNAS 2009 | PMID:19666588	Median Expression	440335	553158	317762	403313	284106	222484	163183	260425	92689	200634	126695	29841	64699	10551	642649	157638	59277	195814	85415	119391	257019	148327	116441	80747	400793	51686	23779	124739	114569	155465	27134	154043	255743	7227	89891	123099	152485	151473	2651	26273	28981	57669	91057	5618	58492
UNC_MS_CD44_UP_Median_PNAS.2009_PMID.19666588	UNC_MS_CD44_UP_Median_PNAS.2009_PMID.19666588	PMID.19666588	PerouLab --- MS_CD44_UP :: Median || PNAS 2009 | PMID:19666588	Median Expression	445815	283824	200230	400949	157381	85027	255812	352954	128077	30011	64857	388397	11278	118429	378805	348013	153129	114793	60489	80212	25900	57724	23635	51621	29005	56548	55553	63925	54808	53827	5786	83478	10409	50999	6609	4205	2677	50515	8034	79686	84656	3839	976	2014	7431
UNC_MSquamous_Median_BMC.Med.Genomics.2011_PMID.21214954	UNC_MSquamous_Median_BMC.Med.Genomics.2011_PMID.21214954	PMID.21214954	PerouLab --- MSquamous :: median || BMC Med Genomics. 2011 | PMID: 21214954	Median Expression	79852	11005	8909	92196	388818	9119	647264	353323	3882	6699	284366	43849	56300	9022	57864	254240	442388	1823	27179	92736	342574	254910	8689	5275	337969	126638	162605	3886	3881	84560	337879	353288	85293	254950	284110	26525	112802	147183	84518	390940	3868	93099	54544	388533	5650
UNC_MUnknown_1_Median_BMC.Med.Genomics.2011_PMID.21214954	UNC_MUnknown_1_Median_BMC.Med.Genomics.2011_PMID.21214954	PMID.21214954	PerouLab --- MUnknown_1 :: median || BMC Med Genomics. 2011 | PMID: 21214954	Median Expression	113829	57409	79701	56953	81858	25807	5158	55111	27341	90480	90407	10201	140686	10459	23399	10014	89941	10573	54496	51149	6603	83451	51367	55657	8834	55090	197322	83933	5442	8449	10523	23644	5432	197258	57794	84838	7988	55565	2178	5190	57140	80325	84461	92579	55311
UNC_MUnknown_10_Median_BMC.Med.Genomics.2011_PMID.21214954	UNC_MUnknown_10_Median_BMC.Med.Genomics.2011_PMID.21214954	PMID.21214954	PerouLab --- MUnknown_10 :: median || BMC Med Genomics. 2011 | PMID: 21214954	Median Expression	7874	8073	96459	79577	6815	331	57187	9147	57018	57223	23201	23036	79811	55183	51735	49855	2804	90007	1054	11176	23774	4926	6314	51341	51274	11214	378938	8405	4775	80790	2734	29123	9520	56254	282809	27336	9813	5862	1385	29080	9908	5927	8663	23063	55119
UNC_MUnknown_11_Median_BMC.Med.Genomics.2011_PMID.21214954	UNC_MUnknown_11_Median_BMC.Med.Genomics.2011_PMID.21214954	PMID.21214954	PerouLab --- MUnknown_11 :: median || BMC Med Genomics. 2011 | PMID: 21214954	Median Expression	2842	90506	7004	83959	10331	340277	54815	10907	5522	5365	55721	63976	1075	135152	11074	55265	195828	201134	80714
UNC_MUnknown_12_Median_BMC.Med.Genomics.2011_PMID.21214954	UNC_MUnknown_12_Median_BMC.Med.Genomics.2011_PMID.21214954	PMID.21214954	PerouLab --- MUnknown_12 :: median || BMC Med Genomics. 2011 | PMID: 21214954	Median Expression	23279	11127	5756	3840	22803	8539	9689	79718	8725	54915	9874	5876	11164	55003	57050	51567	23435	1434	1665	1024	26354	9972	10915	2058	1736	10528	5147	6810	51150	8454	55288	5445	54432	9861	8833	3066	5702	10920	5707	55234	10694	54780	9337	10296	2551
UNC_MUnknown_13_Median_BMC.Med.Genomics.2011_PMID.21214954	UNC_MUnknown_13_Median_BMC.Med.Genomics.2011_PMID.21214954	PMID.21214954	PerouLab --- MUnknown_13 :: median || BMC Med Genomics. 2011 | PMID: 21214954	Median Expression	23279	11127	5756	3840	22803	8539	9689	79718	8725	54915	9874	5876	11164	55003	57050	51567	23435	1434	1665	1024	26354	9972	10915	2058	1736	10528	5147	6810	51150	8454	55288	5445	54432	9861	8833	3066	5702	10920	5707	55234	10694	54780	9337	10296	2551
UNC_MUnknown_14_Median_BMC.Med.Genomics.2011_PMID.21214954	UNC_MUnknown_14_Median_BMC.Med.Genomics.2011_PMID.21214954	PMID.21214954	PerouLab --- MUnknown_14 :: median || BMC Med Genomics. 2011 | PMID: 21214954	Median Expression	54877	9329	405	138151	79969	84952	221079	26225	9819	3652	6526	55907	55500	9847	79836	57620	387921	9135	51108	1611	81855	54947	55785	56925	29984	6513	8870	9516	6574	7286	9761	11057	26003	5167	64855
UNC_MUnknown_15_Median_BMC.Med.Genomics.2011_PMID.21214954	UNC_MUnknown_15_Median_BMC.Med.Genomics.2011_PMID.21214954	PMID.21214954	PerouLab --- MUnknown_15 :: median || BMC Med Genomics. 2011 | PMID: 21214954	Median Expression	255520	81533	8883	28972	123803	54602	23161	55754	400	9039	27020	7756	55074	64645	23412	6884	79665	9375	55216	139322	196294	8450	80145	83640	5682	285672	27125	9367	255919	55916	29071	139341	158747	6399	10972	51030	10617	83752	11345	3281	224	57213	81542	51528	58533
UNC_MUnknown_16_Median_BMC.Med.Genomics.2011_PMID.21214954	UNC_MUnknown_16_Median_BMC.Med.Genomics.2011_PMID.21214954	PMID.21214954	PerouLab --- MUnknown_16 :: median || BMC Med Genomics. 2011 | PMID: 21214954	Median Expression	117154	38	7389	83592	119710	22921	9317	127018	285315	23423	55829	30844	6727	9709	51009	10026	27248	9482	84173	25979	128308	4702	9054	29796	4717	1347	90871	51019	391356	1350	10975	65018	79777	11154	4482	6271	135114	221477	55313	51693	51079	10749	3029	449520	23410
UNC_MUnknown_17_Median_BMC.Med.Genomics.2011_PMID.21214954	UNC_MUnknown_17_Median_BMC.Med.Genomics.2011_PMID.21214954	PMID.21214954	PerouLab --- MUnknown_17 :: median || BMC Med Genomics. 2011 | PMID: 21214954	Median Expression	51393	9507	5803	118471	84699	81706	163087	64800	148281	23309	51373	55290	8170	50506	10612	55128	79814	2538	337	133923	6338	414301	23678	2242	79490	1261	403282	219429	393046	79370	5579	203074	3696	94134	55296	55086	163778	9261	84321	55879	1801	56605	165721	149420	2129
UNC_MUnknown_18_Median_BMC.Med.Genomics.2011_PMID.21214954	UNC_MUnknown_18_Median_BMC.Med.Genomics.2011_PMID.21214954	PMID.21214954	PerouLab --- MUnknown_18 :: median || BMC Med Genomics. 2011 | PMID: 21214954	Median Expression	85358	340205	2815	1511	4747	1496	56961	4185	6442	3216	782	116519	116154	3381	4856	29924	652	4607	2006	338	7104	2264	58510	158763	1807	54898	3849	3158	6529	3083	114787	1421	9745	81551	58498	5730	8788	5858	7033	1411	55937	6440	4621	2168	350
UNC_MUnknown_19_Median_BMC.Med.Genomics.2011_PMID.21214954	UNC_MUnknown_19_Median_BMC.Med.Genomics.2011_PMID.21214954	PMID.21214954	PerouLab --- MUnknown_19 :: median || BMC Med Genomics. 2011 | PMID: 21214954	Median Expression	23013	8431	215	10391	80725	57731	6853	85455	2823	3273	55586	9427	10062	9247	84816	9454	55655	27177	6654	440955	80774	26256	4298	5430	79631	22953	9149	127003	2786	127733	10886	11309	24146	2829	177	117531	128859	55113	11045	51087	10507	1504	113828	130813	881
UNC_MUnknown_2_Median_BMC.Med.Genomics.2011_PMID.21214954	UNC_MUnknown_2_Median_BMC.Med.Genomics.2011_PMID.21214954	PMID.21214954	PerouLab --- MUnknown_2 :: median || BMC Med Genomics. 2011 | PMID: 21214954	Median Expression	10956	51734	10169	26515	80162	7185	29763	7466	26262	55698	25851	9980	9711	79874	10106	23295	6640	6609	9351	535	7249	686	5252	57659	7084	55654	4043	51763	29948	9780	339665	9114	8509	57410	23646	54896	124997	27173	23406	51272	6016	1845	92154	221955	9600
UNC_MUnknown_20_Median_BMC.Med.Genomics.2011_PMID.21214954	UNC_MUnknown_20_Median_BMC.Med.Genomics.2011_PMID.21214954	PMID.21214954	PerouLab --- MUnknown_20 :: median || BMC Med Genomics. 2011 | PMID: 21214954	Median Expression	84905	64718	219870	219873	84872	153	1749	55176	57699	128602	28985	140699	7100	3761	80221	84662	390073	115286	51384	51157	10238	4864	84219	81442	79751	3743	84961	29999	6833	729756	2626
UNC_MUnknown_21_Median_BMC.Med.Genomics.2011_PMID.21214954	UNC_MUnknown_21_Median_BMC.Med.Genomics.2011_PMID.21214954	PMID.21214954	PerouLab --- MUnknown_21 :: median || BMC Med Genomics. 2011 | PMID: 21214954	Median Expression	162427	10945	3636	9354	26958	4041	22913	90550	161176	27289	57142	10550	5878	7416	5660	6697	84926	64925	64320	84656	54732	4001	116225	3833	1998	11062	5887	4357	27338	4188
UNC_MUnknown_22_Median_BMC.Med.Genomics.2011_PMID.21214954	UNC_MUnknown_22_Median_BMC.Med.Genomics.2011_PMID.21214954	PMID.21214954	PerouLab --- MUnknown_22 :: median || BMC Med Genomics. 2011 | PMID: 21214954	Median Expression	5526	5592	164091	6041	8566	1979	51094	115992	5567	10044	199870	4763	128637	55974	6645	26063	125058	27013	5463	25865	9399	51317	55062	29800	596	54850	1849	9854	124359
UNC_MUnknown_23_Median_BMC.Med.Genomics.2011_PMID.21214954	UNC_MUnknown_23_Median_BMC.Med.Genomics.2011_PMID.21214954	PMID.21214954	PerouLab --- MUnknown_23 :: median || BMC Med Genomics. 2011 | PMID: 21214954	Median Expression	7045	113277	6039	2124	5788	962	9404	10261	7096	80231	56833	10326	64581	9450	199	2533	53827	9308	4066	11025	5199	9473	55016	3059	83706	3635	3071	4689	122618	64231	2123	2015	2793	5800	126364	79792	1043	3394	375387	5880	11151	54440	64005	23526	4033
UNC_MUnknown_24_Median_BMC.Med.Genomics.2011_PMID.21214954	UNC_MUnknown_24_Median_BMC.Med.Genomics.2011_PMID.21214954	PMID.21214954	PerouLab --- MUnknown_24 :: median || BMC Med Genomics. 2011 | PMID: 21214954	Median Expression	55041	6883	9016	55559	4065	80329	6923	5889	55013	4860	115761	23601	10644	9123	683	60370	135228	5593	284254	10232	29960	8407	10095	5413	1263	84617	7097	3687	29950	6452	9021	51330	3958	822	7941	55917	3597	79180	3726	10611	1029	3159	26509	8291	92689
UNC_MUnknown_25_Median_BMC.Med.Genomics.2011_PMID.21214954	UNC_MUnknown_25_Median_BMC.Med.Genomics.2011_PMID.21214954	PMID.21214954	PerouLab --- MUnknown_25 :: median || BMC Med Genomics. 2011 | PMID: 21214954	Median Expression	81839	10865	11060	1958	59341	2771	1052	23564	2013	201191	9948	389	79990	114990	221421	1796	7791	8877	4616	439921	26000	84464	4650	11021	23139	79447	63940	57591	5598	79798	5770	9696	221184	642658	124222	221002	9355	55509	113230	1032	4931	642475	94032	646174	94239
UNC_MUnknown_26_Median_BMC.Med.Genomics.2011_PMID.21214954	UNC_MUnknown_26_Median_BMC.Med.Genomics.2011_PMID.21214954	PMID.21214954	PerouLab --- MUnknown_26 :: median || BMC Med Genomics. 2011 | PMID: 21214954	Median Expression	23510	79042	10474	9807	5863	4097	1605	84629	8019	6597	9817	83638	54480	4000	84232	116988	64132	64175	6494	55501	2768	118	79586	2548	2896	54785	55700	4245	6046	29801	8312	339123	6499	1020	5829	54862	221908	23030	10801	23523	51497	58509	6929	8683	8703
UNC_MUnknown_27_Median_BMC.Med.Genomics.2011_PMID.21214954	UNC_MUnknown_27_Median_BMC.Med.Genomics.2011_PMID.21214954	PMID.21214954	PerouLab --- MUnknown_27 :: median || BMC Med Genomics. 2011 | PMID: 21214954	Median Expression	7317	10120	79058	112398	2767	14	9191	381	9274	8078	7917	1639	2011	26020	7392	56257	2783	81857	30827	4221	10445	64949	10102	5987	51154	5094	6832	1642	55621	51073	5245	79863	5704	30968	53615	64969	84285	55379	7307	3276	8815	7203	661	55718	51603
UNC_MUnknown_28_Median_BMC.Med.Genomics.2011_PMID.21214954	UNC_MUnknown_28_Median_BMC.Med.Genomics.2011_PMID.21214954	PMID.21214954	PerouLab --- MUnknown_28 :: median || BMC Med Genomics. 2011 | PMID: 21214954	Median Expression	150290	9573	170384	51232	80207	337872	54998	1072	254042	10964	23042	3123	9113	129831	10478	51701	79591	4045	124801	7391	26127	154043	5311	127428
UNC_MUnknown_29_Median_BMC.Med.Genomics.2011_PMID.21214954	UNC_MUnknown_29_Median_BMC.Med.Genomics.2011_PMID.21214954	PMID.21214954	PerouLab --- MUnknown_29 :: median || BMC Med Genomics. 2011 | PMID: 21214954	Median Expression	439951	64579	137814	132671	58488	5276	412	55858	379	8941	2906	94234	341359	23395	3092	2306	127343	51604	9047
UNC_MUnknown_3_Median_BMC.Med.Genomics.2011_PMID.21214954	UNC_MUnknown_3_Median_BMC.Med.Genomics.2011_PMID.21214954	PMID.21214954	PerouLab --- MUnknown_3 :: median || BMC Med Genomics. 2011 | PMID: 21214954	Median Expression	81693	8468	92840	10992	23636	55089	1369	83881	942	50651	6512	64951	3604	25902	6895	23551	23252
UNC_MUnknown_30_Median_BMC.Med.Genomics.2011_PMID.21214954	UNC_MUnknown_30_Median_BMC.Med.Genomics.2011_PMID.21214954	PMID.21214954	PerouLab --- MUnknown_30 :: median || BMC Med Genomics. 2011 | PMID: 21214954	Median Expression	815	143872	9644	7799	442117	160419	84072	84569	55205	138255	57718	126326	80119	11273	9333	2247	28954	54505	3800	84675	63826	222183	54984	64220	84134	80243	63893	57602	8498	5994	143279
UNC_MUnknown_31_Median_BMC.Med.Genomics.2011_PMID.21214954	UNC_MUnknown_31_Median_BMC.Med.Genomics.2011_PMID.21214954	PMID.21214954	PerouLab --- MUnknown_31 :: median || BMC Med Genomics. 2011 | PMID: 21214954	Median Expression	9646	114803	4520	29072	51244	23759	7566	5875	2072	64223	91754	63894	9950	55140	57446	81669	2113	6793	55677	9425	84132	1027	493861	9825	83548	9897	23173	55274	10713	8428	5894	22828	55180	55131	3607	55593	23039	5981	55421	23514	7247	1633	55756	7862	7187
UNC_MUnknown_32_Median_BMC.Med.Genomics.2011_PMID.21214954	UNC_MUnknown_32_Median_BMC.Med.Genomics.2011_PMID.21214954	PMID.21214954	PerouLab --- MUnknown_32 :: median || BMC Med Genomics. 2011 | PMID: 21214954	Median Expression	4340	83449	63876	83445	729533	389151	6992	6795	115330	151531	443	63926	145258	2039	5335	91289	57185	92092	94033	93627	65125	80895	4993	10499	50488	10297	126308	57605	402665	80741	8564	390010	4804	125875	56413	222662	4825	23511	158248	646603	7916	79065	192683	91300	90316
UNC_MUnknown_33_Median_BMC.Med.Genomics.2011_PMID.21214954	UNC_MUnknown_33_Median_BMC.Med.Genomics.2011_PMID.21214954	PMID.21214954	PerouLab --- MUnknown_33 :: median || BMC Med Genomics. 2011 | PMID: 21214954	Median Expression	55116	776	27136	571	257169	1794	79842	83593	283130	143471	138311	113263	6327	23338	51176	9687	6932	56155	340075	166614	9760	10888	1769	22807	814	326624	6503	84929	10320	11126	63946	346673	124857	219	4145	619207	59350	26507	167826	387357	50852	150280	353238	83882	23390
UNC_MUnknown_34_Median_BMC.Med.Genomics.2011_PMID.21214954	UNC_MUnknown_34_Median_BMC.Med.Genomics.2011_PMID.21214954	PMID.21214954	PerouLab --- MUnknown_34 :: median || BMC Med Genomics. 2011 | PMID: 21214954	Median Expression	84923	26092	29946	30851	140576	23299	8915	5580	3455	7040	23710	22826	403	113	51024	9158	10487	8417	3717	25824	6836	10916	81618	114879	84557	10488	84062	141	59	72	70	5714	127262	8490
UNC_MUnknown_35_Median_BMC.Med.Genomics.2011_PMID.21214954	UNC_MUnknown_35_Median_BMC.Med.Genomics.2011_PMID.21214954	PMID.21214954	PerouLab --- MUnknown_35 :: median || BMC Med Genomics. 2011 | PMID: 21214954	Median Expression	285761	51548	5079	57156	254956	3814	26532	5270	146712	83844	9993	23037	57549	57216	11332
UNC_MUnknown_4_Median_BMC.Med.Genomics.2011_PMID.21214954	UNC_MUnknown_4_Median_BMC.Med.Genomics.2011_PMID.21214954	PMID.21214954	PerouLab --- MUnknown_4 :: median || BMC Med Genomics. 2011 | PMID: 21214954	Median Expression	9120	203197	9424	201164	2232	140461	64093	116844	721	124995	80347	28958	5709	64978	55840	9963	84769	8200	6730	5304	131177	352999	1572	84561	2557	23457	10380	2582	81570	51537	10587	1537	25828	957	27132	1608
UNC_MUnknown_5_Median_BMC.Med.Genomics.2011_PMID.21214954	UNC_MUnknown_5_Median_BMC.Med.Genomics.2011_PMID.21214954	PMID.21214954	PerouLab --- MUnknown_5 :: median || BMC Med Genomics. 2011 | PMID: 21214954	Median Expression	51179	932	2811	142680	63974	51046	22943	9068	9365	55195	886	26059	131034	340260	4807	340024	140462	2658	866	1146	29881	54332	114625	265	29958	57393	91464	27284	64922	7276	10047	6098	8653	1644	54474	759	731	6588	2641	2565	25834	341116	649458	6690	285525
UNC_MUnknown_6_Median_BMC.Med.Genomics.2011_PMID.21214954	UNC_MUnknown_6_Median_BMC.Med.Genomics.2011_PMID.21214954	PMID.21214954	PerouLab --- MUnknown_6 :: median || BMC Med Genomics. 2011 | PMID: 21214954	Median Expression	7268	9070	6206	5471	23195	10436	9255	29087	84924	84164	79622	91272	51550	771	3416	3313	10989	9512	56910	498	65003	84340	57103	10622	11222	55173	25940	5631	29078	80273	54948	54853	51056	7371	10138	28998	221656	55969	84908	131076	6637	51690	84154	26610	54471
UNC_MUnknown_7_Median_BMC.Med.Genomics.2011_PMID.21214954	UNC_MUnknown_7_Median_BMC.Med.Genomics.2011_PMID.21214954	PMID.21214954	PerouLab --- MUnknown_7 :: median || BMC Med Genomics. 2011 | PMID: 21214954	Median Expression	54934	7296	10160	10548	23028	6429	90861	166793	23186	9810	84108	9937	4601	5576	78991	79714	2671	51477	5657	56061	65123	55734	126526	5514	84271	27293	54707	60673	7709	5571	79643	4141	2193	57407	126549	10535	51531	84440	283643	100000000	9942	84545	25864	7866	3613
UNC_MUnknown_8_Median_BMC.Med.Genomics.2011_PMID.21214954	UNC_MUnknown_8_Median_BMC.Med.Genomics.2011_PMID.21214954	PMID.21214954	PerouLab --- MUnknown_8 :: median || BMC Med Genomics. 2011 | PMID: 21214954	Median Expression	65012	8786	145942	64375	1643	84276	4543	83999	9148	23112	5626	5229	5529	57053	8408	84256	1620	130026	5198	83661	121355	53916	273	3608	123355	4750	9466	170680	29903	2741	442179	79618	27232	343	8459	4917	138802	26276	119678	28990	29851	30814	57683	26287	219938
UNC_MUnknown_9_Median_BMC.Med.Genomics.2011_PMID.21214954	UNC_MUnknown_9_Median_BMC.Med.Genomics.2011_PMID.21214954	PMID.21214954	PerouLab --- MUnknown_9 :: median || BMC Med Genomics. 2011 | PMID: 21214954	Median Expression	8086	11094	55101	5030	10314	5024	5201	342898	5881	10174	66000	57151	705	65987	57528	8372	51700	4284	359	4852	3798	26998
UNC_MVEGFC_Median_BMC.Med.Genomics.2011_PMID.21214954	UNC_MVEGFC_Median_BMC.Med.Genomics.2011_PMID.21214954	PMID.21214954	PerouLab --- MVEGFC :: median || BMC Med Genomics. 2011 | PMID: 21214954	Median Expression	23635	408	7067	3995	57146	8848	7373	493869	2982	29015	1471	6423	168667	3248	130132	158947	51309	9823	7424	63874	2824	395	8613	8436	9865	8434	2983	10769	51285	25825	374907	441478	7127	6925	57048	1153	200312	146198
UNC_PIK3CA.Hutti_Median_Cancer.Res.2012_PMID.22552288	UNC_PIK3CA.Hutti_Median_Cancer.Res.2012_PMID.22552288	PMID.22552288	PerouLab --- PIK3CA Hutti || Cancer Res 2012 :: median | PMID:22552288	Median Expression	72	241	273	641	699	768	891	1033	1123	1164	1407	1503	1719	1841	1848	1869	1879	2119	2167	2171	2258	2273	2357	2553	2633	2791	2919	2921	3091	3157	3161	3162	3224	3251	3418	3487	3569	3576	3638	3772	3848	3854	3885	3910	4001
UNC_Proliferation_11_Mean_JCO.2009_PMID.19204204	UNC_Proliferation_11_Mean_JCO.2009_PMID.19204204	PMID:19204204	---	Special Model	9	332	573	596	644	891	898	990	991	1001	1063	1956	2064	2099	2264	2296	2886	3169	3852	3861	3872	4137	4193	4288	4320	4605	4609	5241	6241	6422	7298	8190	9156	9232	9833	10403	11004	11065	23594	25800	26227	26996	29089	51523	54443
UNC_Proliferation_Cluster_Median_BMC.Med.Genomics.2011_PMID.21214954	UNC_Proliferation_Cluster_Median_BMC.Med.Genomics.2011_PMID.21214954	PMID.21214954	PerouLab --- Proliferation_Cluster :: median || BMC Med Genomics. 2011 | PMID: 21214954	Median Expression	10376	26255	9793	699	55635	54821	8317	9141	1054	1515	22948	54069	5888	4176	51659	55969	5688	11047	10213	10051	79801	9582	1869	8318	1062	51512	4605	3015	51514	9768	27338	83461	1894	55143	23397	10635	56992	10615	9700	4288	4751	7153	1033	6241	11130
UNC_RB_LOH_Median_Breast.Cancer.Res.2008_PMID.18782450	UNC_RB_LOH_Median_Breast.Cancer.Res.2008_PMID.18782450	PMID.18782450	PerouLab --- RB_LOH :: median || Breast Cancer Res. 2008 | PMID:18782450	Median Expression	983	1164	2146	4085	4751	5984	6241	7153	7272	9055	699	1033	1058	3925	4436	5888	7298	54443	81620	113130	990	2237	2305	5885	8318	9319	24137	55143	890	1111	3619	3832	3833	4173	4288	4851	5982	5985	9787	11169	23234	23594	26586	51053	63979
UNC_RESPgenes.Usary_Median_Clin.Cancer.Res.2013_PMID.23780888	UNC_RESPgenes.Usary_Median_Clin.Cancer.Res.2013_PMID.23780888	PMID.23780888	PerouLab --- RESPgenes-Usary :: Median ||Clin.Cancer.Res.2013 | PMID:23780888	Median Expression	2947	2944	721	378938	27303	347	2192	7123	7069	84649	32	3590
UNC_Ribosomal_Cluster_Median_BMC.Med.Genomics.2011_PMID.21214954	UNC_Ribosomal_Cluster_Median_BMC.Med.Genomics.2011_PMID.21214954	PMID.21214954	PerouLab --- Ribosomal_Cluster :: median || BMC Med Genomics. 2011 | PMID: 21214954	Median Expression	6235	6227	6181	6234	6165	7178	6169	6168	6205	6176	4666	6206	3646	6224	6156	6188	11224	6155	6207	6152	6141	29997	6137	6124	6135	6203	6161	6167	6136	6194	6202	6125	6191	6138	4736	6133	10399	6187	6122	25873	6223	6217	8665	6160	6210
UNC_ROR_S_Model_JCO.2009_PMID.19204204	UNC_ROR_S_Model_JCO.2009_PMID.19204204	PMID:19204204	---	Special Model	9	332	573	596	644	891	898	990	991	1001	1063	1956	2064	2099	2264	2296	2886	3169	3852	3861	3872	4137	4193	4288	4320	4605	4609	5241	6241	6422	7298	8190	9156	9232	9833	10403	11004	11065	23594	25800	26227	26996	29089	51523	54443
UNC_S100A9_A8_Median_BMC.Med.Genomics.2011_PMID.21214954	UNC_S100A9_A8_Median_BMC.Med.Genomics.2011_PMID.21214954	PMID.21214954	PerouLab --- S100A9_A8 :: median || BMC Med Genomics. 2011 | PMID: 21214954	Median Expression	7088	51806	2678	10200	7103	9635	26154	59272	5142	2528	2525	6364	1356	8564	6999	3929	3934	6280	6279	445	10158	8942	6590	5266	6664	3898	55503	23475	3855	9060	1317
UNC_Scorr_Basal_Correlation_JCO.2009_PMID.19204204	UNC_Scorr_Basal_Correlation_JCO.2009_PMID.19204204	PMID:19204205	---	Special Model	9	332	573	596	644	891	898	990	991	1001	1063	1956	2064	2099	2264	2296	2886	3169	3852	3861	3872	4137	4193	4288	4320	4605	4609	5241	6241	6422	7298	8190	9156	9232	9833	10403	11004	11065	23594	25800	26227	26996	29089	51523	54443
UNC_Scorr_Her2_Correlation_JCO.2009_PMID.19204204	UNC_Scorr_Her2_Correlation_JCO.2009_PMID.19204204	PMID:19204206	---	Special Model	9	332	573	596	644	891	898	990	991	1001	1063	1956	2064	2099	2264	2296	2886	3169	3852	3861	3872	4137	4193	4288	4320	4605	4609	5241	6241	6422	7298	8190	9156	9232	9833	10403	11004	11065	23594	25800	26227	26996	29089	51523	54443
UNC_Scorr_IE_Correlation_JCO.2006_PMID.16505416	UNC_Scorr_IE_Correlation_JCO.2006_PMID.16505416	PMID:16505416	---	Special Model	56994	960	84749	11190	3662	80173	5685	79733	200895	55765	1793	55308	4107	64377	27183	705	152	55344	55848	3249	81624	57763	24145	54920	9057	3134	3692	9547	3479	9631	5328	221294	55697	4145	81569	10204	151194	6019	7277	54205	22974	10370	3242	55173	4957
UNC_Scorr_IIE_Correlation_JCO.2006_PMID.16505416	UNC_Scorr_IIE_Correlation_JCO.2006_PMID.16505416	PMID:16505416	---	Special Model	56994	960	84749	11190	3662	80173	5685	79733	200895	55765	1793	55308	4107	64377	27183	705	152	55344	55848	3249	81624	57763	24145	54920	9057	3134	3692	9547	3479	9631	5328	221294	55697	4145	81569	10204	151194	6019	7277	54205	22974	10370	3242	55173	4957
UNC_Scorr_LumA_Correlation_JCO.2009_PMID.19204204	UNC_Scorr_LumA_Correlation_JCO.2009_PMID.19204204	PMID:19204207	---	Special Model	9	332	573	596	644	891	898	990	991	1001	1063	1956	2064	2099	2264	2296	2886	3169	3852	3861	3872	4137	4193	4288	4320	4605	4609	5241	6241	6422	7298	8190	9156	9232	9833	10403	11004	11065	23594	25800	26227	26996	29089	51523	54443
UNC_Scorr_LumB_Correlation_JCO.2009_PMID.19204204	UNC_Scorr_LumB_Correlation_JCO.2009_PMID.19204204	PMID:19204208	---	Special Model	9	332	573	596	644	891	898	990	991	1001	1063	1956	2064	2099	2264	2296	2886	3169	3852	3861	3872	4137	4193	4288	4320	4605	4609	5241	6241	6422	7298	8190	9156	9232	9833	10403	11004	11065	23594	25800	26227	26996	29089	51523	54443
UNC_Scorr_Norm_Correlation_JCO.2009_PMID.19204204	UNC_Scorr_Norm_Correlation_JCO.2009_PMID.19204204	PMID:19204209	---	Special Model	9	332	573	596	644	891	898	990	991	1001	1063	1956	2064	2099	2264	2296	2886	3169	3852	3861	3872	4137	4193	4288	4320	4605	4609	5241	6241	6422	7298	8190	9156	9232	9833	10403	11004	11065	23594	25800	26227	26996	29089	51523	54443
UNC_Scorr_P53_Mut_Correlation_BMC.Cancer.2006_PMID.17150101	UNC_Scorr_P53_Mut_Correlation_BMC.Cancer.2006_PMID.17150101	PMID:17150101	---	Special Model	595	890	983	994	995	1026	1033	1063	1163	1643	2305	2625	3833	4085	4172	4288	4521	4605	4756	5424	5550	5984	6416	6790	6890	7153	7277	7832	7844	8836	9232	9319	9338	9493	9520	9674	11065	23048	25800	29028	29781	51313	54069	55165	55536
UNC_Scorr_P53_Wt_Correlation_BMC.Cancer.2006_PMID.17150101	UNC_Scorr_P53_Wt_Correlation_BMC.Cancer.2006_PMID.17150101	PMID:17150101	---	Special Model	595	890	983	994	995	1026	1033	1063	1163	1643	2305	2625	3833	4085	4172	4288	4521	4605	4756	5424	5550	5984	6416	6790	6890	7153	7277	7832	7844	8836	9232	9319	9338	9493	9520	9674	11065	23048	25800	29028	29781	51313	54069	55165	55536
UNC_Scorr_S329_L_Correlation_Br.J.Cancer.2008_PMID.18382427	UNC_Scorr_S329_L_Correlation_Br.J.Cancer.2008_PMID.18382427	PMID:18382427	---	Special Model	57508	90326	55857	200523	146434	57405	644267	26548	58487	9493	6636	6635	116211	9258	257000	89882	8365	65125	9456	7572	79861	64710	3557	9662	7471	2617	23020	51258	3035	8727	55810	1421	4259	4835	7832	10038	55089	7156	84229	54733	9129	79774	318	10151	51129
UNC_Scorr_S329_R_Correlation_Br.J.Cancer.2008_PMID.18382427	UNC_Scorr_S329_R_Correlation_Br.J.Cancer.2008_PMID.18382427	PMID:18382427	---	Special Model	57508	90326	55857	200523	146434	57405	644267	26548	58487	9493	6636	6635	116211	9258	257000	89882	8365	65125	9456	7572	79861	64710	3557	9662	7471	2617	23020	51258	3035	8727	55810	1421	4259	4835	7832	10038	55089	7156	84229	54733	9129	79774	318	10151	51129
UNC_Secretoglobin_Median_BMC.Med.Genomics.2011_PMID.21214954	UNC_Secretoglobin_Median_BMC.Med.Genomics.2011_PMID.21214954	PMID.21214954	PerouLab --- Secretoglobin :: median || BMC Med Genomics. 2011 | PMID: 21214954	Median Expression	4246	4250	10647	51280	80150	10648
UNC_Troester_Wound_Signature_Median_Clin.Cancer.Res.2009_PMID.19887484	UNC_Troester_Wound_Signature_Median_Clin.Cancer.Res.2009_PMID.19887484	PMID.19887484	PerouLab --- Troester_Wound_Signature :: median || Clin Cancer Res 2009 | PMID:19887484	Median Expression	124	350	658	667	827	942	1019	1308	1349	1440	1490	1513	1755	1820	1825	1991	2070	2152	2167	2191	2192	2202	2357	2487	2709	3043	3067	3159	3241	3491	3553	3598	3620	3624	3853	3854	3885	3899	3909	3918	4053	4060	4477	4538	4838
UNC_Unknown_1_Median_BMC.Med.Genomics.2011_PMID.21214954	UNC_Unknown_1_Median_BMC.Med.Genomics.2011_PMID.21214954	PMID.21214954	PerouLab --- Unknown_1 :: median || BMC Med Genomics. 2011 | PMID: 21214954	Median Expression	1639	6774	5725	5970	10419	9526	1398	28952	1025	23193	10093	3241	55851	8775	55643	11140	5315	2193	8407	389	2783	375	29959	8079	64834	79033	2597	2023	23646	5226	1209	4924	10945	5702	6182	5034	2873	396	682	5434	826	439	10963	11282	3326
UNC_Unknown_10_Median_BMC.Med.Genomics.2011_PMID.21214954	UNC_Unknown_10_Median_BMC.Med.Genomics.2011_PMID.21214954	PMID.21214954	PerouLab --- Unknown_10 :: median || BMC Med Genomics. 2011 | PMID: 21214954	Median Expression	3418	57099	3939	8974	55577	10567	54732	5832	10954	29927	6184	22820	58477	10970	55076	9500	6396	26003	11014	9276	11015	10652	5479	2923	1611	56681	7922	2987	2677
UNC_Unknown_11_Median_BMC.Med.Genomics.2011_PMID.21214954	UNC_Unknown_11_Median_BMC.Med.Genomics.2011_PMID.21214954	PMID.21214954	PerouLab --- Unknown_11 :: median || BMC Med Genomics. 2011 | PMID: 21214954	Median Expression	5704	10072	11284	23640	55011	51070	79042	79171	1155	10430	5438	1340	10856	10155	4696	27243	5693	8409	54539	10575	10574	4702	5537	81873	5695	51116	23203	25920	8636	10383	3028	2539	9130	8260	9131	537	10134	5425	8662	29960	7965
UNC_Unknown_12_Median_BMC.Med.Genomics.2011_PMID.21214954	UNC_Unknown_12_Median_BMC.Med.Genomics.2011_PMID.21214954	PMID.21214954	PerouLab --- Unknown_12 :: median || BMC Med Genomics. 2011 | PMID: 21214954	Median Expression	23052	65985	10579	476	9771	54682	4862	6523	634	26298	1950	8470	1836	956	360	26286	2762	4041	10279	54494	29087	27034	399979	24145	10929	9440	9183	3703	6768	55216	3145	1662	9354	2230	51399	372	1798	10525	79796	9538	83480	25996	25988	60496	28960
UNC_Unknown_13_Median_BMC.Med.Genomics.2011_PMID.21214954	UNC_Unknown_13_Median_BMC.Med.Genomics.2011_PMID.21214954	PMID.21214954	PerouLab --- Unknown_13 :: median || BMC Med Genomics. 2011 | PMID: 21214954	Median Expression	51101	2260	10947	54904	80223	55290	11212	27257	23259	9070	11160	51125	7419	2339	55145	5423	9530	7994	6575	26353	10267	55766
UNC_Unknown_14_Median_BMC.Med.Genomics.2011_PMID.21214954	UNC_Unknown_14_Median_BMC.Med.Genomics.2011_PMID.21214954	PMID.21214954	PerouLab --- Unknown_14 :: median || BMC Med Genomics. 2011 | PMID: 21214954	Median Expression	5889	51096	9110	9368	2232	51321	3993	8405	10241	516	11143	10237	5245	11267	65264	8493	10513	55181	4591	10238	63897	6198	51651	6603	117246	5705	51204	57003	5718	25926	11011	30850	51155	3396	10476	51081	29115	6827
UNC_Unknown_15_Median_BMC.Med.Genomics.2011_PMID.21214954	UNC_Unknown_15_Median_BMC.Med.Genomics.2011_PMID.21214954	PMID.21214954	PerouLab --- Unknown_15 :: median || BMC Med Genomics. 2011 | PMID: 21214954	Median Expression	177	3816	9496	64180	9376	8128	1369	1539	84779	6869	8844	1089	7849	2978	6928	9001	4640	2692	6792	85360	79946	6900	5630	7348	80852	5648	2902	56891	25819	55507	54866	10332	3172	2840	7135	9427	56302	29114	5545	9381	4842	9754	54538	6886	23434
UNC_Unknown_16_Median_BMC.Med.Genomics.2011_PMID.21214954	UNC_Unknown_16_Median_BMC.Med.Genomics.2011_PMID.21214954	PMID.21214954	PerouLab --- Unknown_16 :: median || BMC Med Genomics. 2011 | PMID: 21214954	Median Expression	55186	23099	2932	23476	27333	58517	10725	6095	9169	2801	1108	5170	29855	4782	8943	57187	51319	29123	8976	1455	1981	7707
UNC_Unknown_2_Median_BMC.Med.Genomics.2011_PMID.21214954	UNC_Unknown_2_Median_BMC.Med.Genomics.2011_PMID.21214954	PMID.21214954	PerouLab --- Unknown_2 :: median || BMC Med Genomics. 2011 | PMID: 21214954	Median Expression	51479	57337	523	55002	79038	5663	54842	26092	81847	56650	10203	3998	8301	51715	1635	10099	2747	2746	51313	23530	1654	23394	7520	5093	5025	5781	10159	2799
UNC_Unknown_3_Median_BMC.Med.Genomics.2011_PMID.21214954	UNC_Unknown_3_Median_BMC.Med.Genomics.2011_PMID.21214954	PMID.21214954	PerouLab --- Unknown_3 :: median || BMC Med Genomics. 2011 | PMID: 21214954	Median Expression	9337	3185	102	9341	387	3312	51573	4076	51397	51164	5573	81555	10558	51068	29058	10959	51714	821	23473	79718	81542	9375	6856	8763	57515	51495	4089	9802
UNC_Unknown_4_Median_BMC.Med.Genomics.2011_PMID.21214954	UNC_Unknown_4_Median_BMC.Med.Genomics.2011_PMID.21214954	PMID.21214954	PerouLab --- Unknown_4 :: median || BMC Med Genomics. 2011 | PMID: 21214954	Median Expression	54014	8481	79609	9765	26054	10464	28981	9987	55769	22889	10915	65981	5411	9295	55082	57018	4820	25957	23360	57396	1195	51747	10180	9988	55015	9584	29994	54816	221037	1060	23469	989	23607	30836	55023	51427	4698	9321	7110	9147	51575	27332	9360	23253	3895
UNC_Unknown_5_Median_BMC.Med.Genomics.2011_PMID.21214954	UNC_Unknown_5_Median_BMC.Med.Genomics.2011_PMID.21214954	PMID.21214954	PerouLab --- Unknown_5 :: median || BMC Med Genomics. 2011 | PMID: 21214954	Median Expression	6675	3068	7203	7371	3608	6944	5692	5202	55585	2224	6635	55827	25874	142	9804	92342	55204	2029	80232	140609	8674	51018	54953	51430	9926	159	23219	90806	9453	8443	55746	25936	55699	7257	64216	9857	6738	51742	64746	6726	57147	26750	11243	7818	10456
UNC_Unknown_6_Median_BMC.Med.Genomics.2011_PMID.21214954	UNC_Unknown_6_Median_BMC.Med.Genomics.2011_PMID.21214954	PMID.21214954	PerouLab --- Unknown_6 :: median || BMC Med Genomics. 2011 | PMID: 21214954	Median Expression	28981	9987	55769	22889	10915	65981	5411	9295	55082	57018	4820	25957	23360	57396	1195	51747	10180	9988	55015	9584	29994	54816	221037	1060	23469	989	23607	30836	55023	51427	4698	9321	7110	9147	51575	27332	9360	23253	3895	2803	6741	10600	7095	54165	55660
UNC_Unknown_7_Median_BMC.Med.Genomics.2011_PMID.21214954	UNC_Unknown_7_Median_BMC.Med.Genomics.2011_PMID.21214954	PMID.21214954	PerouLab --- Unknown_7 :: median || BMC Med Genomics. 2011 | PMID: 21214954	Median Expression	5877	25896	27042	25782	9015	6675	3068	7203	7371	3608	6944	5692	5202	55585	2224	6635	55827	25874	142	9804	92342	55204	2029	80232	140609	8674	51018	54953	51430	9926	159	23219	90806	9453	8443	55746	25936	55699	7257	64216	9857	6738	51742	64746	6726
UNC_Unknown_8_Median_BMC.Med.Genomics.2011_PMID.21214954	UNC_Unknown_8_Median_BMC.Med.Genomics.2011_PMID.21214954	PMID.21214954	PerouLab --- Unknown_8 :: median || BMC Med Genomics. 2011 | PMID: 21214954	Median Expression	11252	23464	2547	25814	23760	27352	8508	25776	10126	8664	25793	54471	706	5372	6767	10291	25828	27349	23481	56478	4282	51493	4809	529	64976	7353	6634	29796	9978	4700	4733	1652	23786	25813	5435	158	8214	27440	7332	10478	9342	1312
UNC_Unknown_9_Median_BMC.Med.Genomics.2011_PMID.21214954	UNC_Unknown_9_Median_BMC.Med.Genomics.2011_PMID.21214954	PMID.21214954	PerouLab --- Unknown_9 :: median || BMC Med Genomics. 2011 | PMID: 21214954	Median Expression	55695	155400	9984	55556	10147	23309	23524	29896	7536	55184	7692	26152	51564	22863	8906	6601	5863	9256	4485	55592	11188	275	57658	37	10482	30827	80022	2550	8106	55657	11129	6625	29990	7919	54540	55716	55268	10181	7593	10307	9905	9924	80279	3425	55367
UNC_UNTREATgenes.Usary_Median_Clin.Cancer.Res.2013_PMID.23780888	UNC_UNTREATgenes.Usary_Median_Clin.Cancer.Res.2013_PMID.23780888	PMID.23780888	PerouLab --- UNTREATgenes-Usary :: Median ||Clin.Cancer.Res.2013 | PMID:23780888	Median Expression	28982	6877	79915	64682	9282	9585	7913	3619	2956	64105	10592	79733	1062	29089	51514	3148	4175	2491	195828	10051	4173	1660	1871	7690	6432	23347	51765	1122	11168	23178
UNC_VEGF_13genes_Median_BMC.Med.2009_PMID.19291283	UNC_VEGF_13genes_Median_BMC.Med.2009_PMID.19291283	PMID.19291283	PerouLab --- VEGF_13genes :: median || From Zhiyuan Hu | PMID:19291283	Median Expression	58528	7345	2171	51083	5351	54541	7422	133	51129	10397	4860	9123	55640
Wahl_aMaSC_Signature_Median_Cell.Stem.Cell.2012_PMID.22305568	Wahl_aMaSC_Signature_Median_Cell.Stem.Cell.2012_PMID.22305568	PMID.22305568	Wahl_aMaSC_Signature :: median || Cell Stem Cell. 2012 | PMID:22305568	Median Expression	87	134	358	360	366	408	576	639	684	768	822	885	924	953	968	978	1001	1003	1012	1241	1263	1308	1409	1417	1440	1545	1620	1672	1840	2047	2067	2081	2701	2707	2730	2769	2828	2859	2877	2939	3029	3162	3352	3373	3434
Wahl_fMasC_Signature_Median_Cell.Stem.Cell.2012_PMID.22305568	Wahl_fMasC_Signature_Median_Cell.Stem.Cell.2012_PMID.22305568	PMID.22305568	Wahl_fMasC_Signature :: median || Cell Stem Cell. 2012 | PMID:22305568	Median Expression	408250	266977	341640	222553	170692	29760	90627	200958	389941	63976	11226	131096	155066	163175	57712	85004	122060	148641	125931	337954	118813	143662	152404	27345	116173	81706	146562	114569	219621	129642	221178	2676	55930	200010	54674	80070	80983	6660	79370	25928	5795	26576	8537	7869	771
Wahl_fSTR_Signature_Median_Cell.Stem.Cell.2012_PMID.22305568	Wahl_fSTR_Signature_Median_Cell.Stem.Cell.2012_PMID.22305568	PMID.22305568	Wahl_fSTR_Signature :: median || Cell Stem Cell. 2012 | PMID:22305568	Median Expression	276717	386652	91860	171019	222235	27286	253738	206338	64641	151651	137872	11278	431707	83643	133396	127495	60676	167359	23692	203447	81035	53406	51200	131578	57526	89774	59272	166336	55901	8821	56732	781	3356	4982	221687	4327	7472	80205	5866	91181	23213	9935	1396	10486	79649
Wirapati_Proliferation_Median_Breast.Cancer.Res.2008_PMID.18662380	Wirapati_Proliferation_Median_Breast.Cancer.Res.2008_PMID.18662380	PMID.18662380	Wirapati_Proliferation :: median || Breast Cancer Res. 2008 | PMID:18662380	Median Expression	6790	11065	29127	9787	22974	699	9133	1058	9232	9833	1063	332	4751	2305	10112	9055	11004	1164	55355	7153	11130	4085	9319	9700	983	6241	55143	1062	4605	2146	891	7272	10615	3833	24137	3161	3838	55165	10403	9493	27338	1434	10024	64151	3832
UNC_Lung.WNT.DiMeo_Median_Cancer.Res.2009PMID.19549913	UNC_Lung.WNT.DiMeo_Median_Cancer.Res.2009_PMID.19549913	PMID.19549913	PerouLab --- Lung-WNT-DiMeo :: median || Cancer Res, 2009. | PMID: 19549913	Median Expression	4041	8326	8839	3204	3233	3215	2776	3065	64072	4775	896	4610	94	8313	1856	4772	1385	7476	100133941	2019	4582
UNC_XRTinducedgenes.Oh_Median_Pending_PMID.00000000	UNC_XRTinducedgenes.Oh_Median_PMID:24527691	PMID:24527691	PerouLab --- XRTinducedgenes-Oh : Median || Pending | PMID:00000000	Median Expression	136	362	50649	23229	445	84886	54520	1286	221184	153090	56940	54438	3945	56922	4781	5152	5160	5321	10957	10891	5613	59342	6397	9481	51312	6662	10010	114990	7436	7475
UNC_Vascular.Content_Median_From.Chuck.Harrell_Pending_PMID.00000000	UNC_Vascular.Content_Median_Clin.Exp.Metastasis.2014_PMID.23975155	PMID.23975155	PerouLab --- Vascular Content :: Median || Clin.Exp.Metastasis.2014 | PMID:23975155	Median Expression	8751	26289	8862	613	54796	132720	857	881	4267	11140	64781	10970	389722	1490	1543	1627	11080	1889	2202	51162	30846	2004	2048	90952	11082	283849	131583	54751	79147	10750	84717	64399	3204	3216	3217	8692	10643	84456	3910	3912	96626	4017	54682	115123	4162
UNC_Activate.Endothelium_Median_From.Chuck.Harrell_Pending_PMID.00000000	UNC_Activate.Endothelium_Median_Clin.Exp.Metastasis.2014_PMID.23975155	PMID.23975155	PerouLab --- Activate Endothelium :: Median || Clin.Exp.Metastasis.2014 | PMID:23975155	Median Expression	20	79814	54443	333	115557	379	253982	84752	8702	329	641	669	672	84446	701	90417	55732	389336	79783	84688	55071	771	6368	1062	8208	26958	285521	1543	23002	9787	26052	54935	219670	2115	2119	201627	151176	26261	84824	51303	79951	202020	2335	2527	221914
UNC_fMaSC.refined1_Median_Pending_PMID.00000000	UNC_fMaSC.refined1_Median_PMID:25575446	PMID:25575446	PerouLab --- fMaSC-refined1	Median Expression	1824	2001	3696	3815	1410	6422	419	2568	7368	53335	81706	57348	80975	135112	25928	131096	29970
UNC_MM_C3Tag.2012_MedianFrom.Adam.Pfefferle_Pending_PMID.00000000	UNC_MM_C3Tag.2012_Median_Genome.Biol.2013_PMID.24220145	PMID.24220145	PerouLab --- MM_C3Tag-2012 :: Median || Genome.Biol.2013 | PMID.24220145	Median Expression	176	244	306	332	675	683	699	835	890	991	994	1029	1031	1032	1058	1062	1063	1111	1363	1719	1839	1894	1946	1958	1959	2013	2189	2274	2295	2297	2491	2643	2956	3036	3070	3624	3627	3832	3833	3845	3872	3914	3925	3958	3978
UNC_MM_Class3_MedianFrom.Adam.Pfefferle_Pending_PMID.00000000	UNC_MM_Class3_Median_Genome.Biol.2013_PMID.24220145	PMID.24220145	PerouLab --- MM_Class3 :: Median || Genome.Biol.2013 | PMID.24220145	Median Expression	652	1146	1995	2823	2928	3273	3386	3963	4062	5340	5457	5883	6170	6329	6519	7276	8288	8653	9607	9971	10249	11001	11007	11189	22913	22953	22986	23040	23154	23263	24146	51092	51093	51208	55311	55586	56169	57526	79816	80774	81932	84174	84203	91523	124783
UNC_MM_Class8_MedianFrom.Adam.Pfefferle_Pending_PMID.00000000	UNC_MM_Class3_Median_Genome.Biol.2013_PMID.24220145	PMID.24220145	PerouLab --- MM_Class3 :: Median || Genome.Biol.2013 | PMID.24220145	Median Expression	652	1146	1995	2823	2928	3273	3386	3963	4062	5340	5457	5883	6170	6329	6519	7276	8288	8653	9607	9971	10249	11001	11007	11189	22913	22953	22986	23040	23154	23263	24146	51092	51093	51208	55311	55586	56169	57526	79816	80774	81932	84174	84203	91523	124783
UNC_MM_Claudinlow.2012_MedianFrom.Adam.Pfefferle_Pending_PMID.00000000	UNC_MM_Claudinlow_Median_Genome.Biol.2013_PMID.24220145	PMID.24220145	PerouLab --- MM_Claudinlow :: Median || Genome.Biol.2013 | PMID.24220145	Median Expression	101	150	165	240	358	947	963	967	1009	1231	1278	1280	1289	1290	1291	1436	1466	1513	1634	1809	1893	1992	2004	2009	2015	2162	2200	2202	2217	2219	2274	2295	2335	2619	2644	2669	2791	2995	3071	3075	3090	3159	3371	3399	3553
UNC_MM_Erbb2.like_MedianFrom.Adam.Pfefferle_Pending_PMID.00000000	UNC_MM_Erbb2.like_Median_Genome.Biol.2013_PMID.24220145	PMID.24220145	PerouLab --- MM_Erbb2-like :: Median || Genome.Biol.2013 | PMID.24220145	Median Expression	119	123	196	230	629	684	688	744	760	929	1107	1154	1191	1297	1356	1365	1366	1535	1572	1672	1999	2001	2170	2180	2182	2348	2710	2731	2877	3131	3434	3627	3655	3665	3827	3880	3885	3906	3929	3959	3963	4057	4070	4257	4258
UNC_MM_Myc.2012_MedianFrom.Adam.Pfefferle_Pending_PMID.00000000	UNC_MM_Myc.2012_Median_Genome.Biol.2013_PMID.24220145	PMID.24220145	PerouLab --- MM_Myc-2012 :: Median || Genome.Biol.2013 | PMID.24220145	Median Expression	100	158	191	249	269	343	440	594	699	701	708	721	790	957	991	1111	1371	1572	1620	1678	1757	1789	1965	2287	2348	2547	2557	2805	2940	3329	3382	3422	3781	4128	4489	4502	4522	4691	4750	4833	4839	4925	4953	5080	5166
UNC_MM_Myoepithelioma.like_MedianFrom.Adam.Pfefferle_Pending_PMID.00000000	UNC_MM_Myoepithelioma.like_Median_Genome.Biol.2013_PMID.24220145	PMID.24220145	PerouLab --- MM_Myoepithelioma-like :: Median || Genome.Biol.2013 | PMID.24220145	Median Expression	70	150	157	185	214	247	319	341	347	379	567	627	655	796	885	1000	1036	1264	1294	1308	1364	1395	1428	1672	1755	2034	2103	2152	2244	2246	2327	2328	2331	2619	2621	2669	2729	2893	2982	3007	3169	3212	3399	3400	3485
UNC_MM_Neu.2012_MedianFrom.Adam.Pfefferle_Pending_PMID.00000000	UNC_MM_Neu.2012_Median_Genome.Biol.2013_PMID.24220145	PMID.24220145	PerouLab --- MM_Neu-2012 :: Median || Genome.Biol.2013 | PMID.24220145	Median Expression	36	81	115	183	222	230	249	290	341	359	362	383	567	667	744	767	834	837	948	954	1101	1154	1297	1298	1301	1311	1318	1346	1604	1806	1848	2030	2053	2064	2115	2152	2182	2348	2591	2731	2940	3002	3131	3164	3306
UNC_MM_Normal.like_MedianFrom.Adam.Pfefferle_Pending_PMID.00000000	UNC_MM_Normal.like_Median_Genome.Biol.2013_PMID.24220145	PMID.24220145	PerouLab --- MM_Normal-like :: Median || Genome.Biol.2013 | PMID.24220145	Median Expression	32	34	51	58	126	276	316	358	364	419	715	718	761	779	885	912	948	954	974	1036	1149	1158	1160	1264	1339	1346	1375	1376	1528	1571	1572	1580	1604	1634	1675	1805	1806	1831	2027	2028	2034	2053	2167	2170	2180
UNC_MM_p53null.Luminal_MedianFrom.Adam.Pfefferle_Pending_PMID.00000000	UNC_MM_p53null.Luminal_Median_Genome.Biol.2013_PMID.24220145	PMID.24220145	PerouLab --- MM_p53null Luminal :: Median || Genome.Biol.2013 | PMID.24220145	Median Expression	16	33	229	259	333	350	381	440	669	830	858	891	961	999	1029	1104	1114	1118	1119	1140	1361	1373	1411	1503	1536	1595	1647	1718	1912	2168	2169	2638	2643	2791	2847	2906	3005	3108	3156	3198	3399	3481	3484	3556	3569
UNC_MM_p53null.Basal_MedianFrom.Adam.Pfefferle_Pending_PMID.00000000	UNC_MM_p53null.Basal_Median_Genome.Biol.2013_PMID.24220145	PMID.24220145	PerouLab --- MM_p53null-Basal :: Median || Genome.Biol.2013 | PMID.24220145	Median Expression	13	214	269	326	339	341	403	627	655	666	874	894	1000	1001	1027	1029	1265	1266	1282	1284	1294	1308	1428	1491	1545	1605	1718	1748	1809	1815	1959	1994	2059	2192	2201	2290	2521	2619	2743	2817	2877	2882	2941	3014	3066
UNC_MM_PyMT.2012_MedianFrom.Adam.Pfefferle_Pending_PMID.00000000	UNC_MM_PyMT.2012_Median_Genome.Biol.2013_PMID.24220145	PMID.24220145	PerouLab --- MM_PyMT-2012 :: Median || Genome.Biol.2013 | PMID.24220145	Median Expression	43	290	463	602	1297	1604	1728	1798	2115	2182	2348	2557	3012	3267	3398	3488	3906	3929	3988	4128	4706	4832	4925	5184	5288	5295	5806	5861	5900	5925	6304	6398	6468	6720	6903	7043	7069	7227	8483	9252	9424	9685	9728	9789	10157
UNC_MM_Squamous.like_MedianFrom.Adam.Pfefferle_Pending_PMID.00000000	UNC_MM_Squamous.like_Median_Genome.Biol.2013_PMID.24220145	PMID.24220145	PerouLab --- MM_Squamous-like :: Median || Genome.Biol.2013 | PMID.24220145	Median Expression	101	196	222	244	301	383	390	639	655	666	683	710	715	831	860	1009	1026	1294	1308	1428	1475	1545	1634	1672	1734	1823	1824	1832	1839	1893	1906	1992	2125	2171	2192	2200	2709	2919	2941	3038	3371	3400	3553	3569	3575
UNC_MM_Stat1_MedianFrom.Adam.Pfefferle_Pending_PMID.00000000	UNC_MM_Stat1_Median_Genome.Biol.2013_PMID.24220145	PMID.24220145	PerouLab --- MM_Stat1 :: Median || Genome.Biol.2013 | PMID.24220145	Median Expression	101	133	148	157	185	214	238	379	481	627	664	667	688	727	999	1001	1026	1271	1305	1396	1510	1514	1634	1672	1780	1833	1893	2069	2103	2150	2152	2153	2244	2258	2274	2277	2327	2328	2335	2572	2729	2878	2936	3091	3169
UNC_MM_WapINT3.2012_MedianFrom.Adam.Pfefferle_Pending_PMID.00000000	UNC_MM_WapINT3.2012_Median_Genome.Biol.2013_PMID.24220145	PMID.24220145	PerouLab --- MM_WapINT3-2012 :: Median || Genome.Biol.2013 | PMID.24220145	Median Expression	107	249	675	694	1438	1499	1525	1749	2001	2129	2155	2538	2676	2823	2824	2904	2982	3170	3625	3696	3815	3990	3992	4176	4212	4214	4436	4653	4761	4774	4851	4855	4864	5635	5803	5998	6051	6170	6263	6363	6376	6423	6495	6509	7015
UNC_MM_Wnt1.Early_MedianFrom.Adam.Pfefferle_Pending_PMID.00000000	UNC_MM_Wnt1.Early_Median_Genome.Biol.2013_PMID.24220145	PMID.24220145	PerouLab --- MM_Wnt1-Early :: Median || Genome.Biol.2013 | PMID.24220145	Median Expression	196	216	222	244	306	326	347	390	627	655	861	1001	1021	1026	1265	1272	1282	1294	1307	1308	1368	1490	1815	1906	1947	1959	1998	2051	2125	2134	2192	2203	2296	2743	2824	2941	3038	3400	3480	3624	3625	3664	3680	3714	3797
UNC_MM_Wnt1.Late_MedianFrom.Adam.Pfefferle_Pending_PMID.00000000	UNC_MM_Wnt1.Late_Median_Genome.Biol.2013_PMID.24220145	PMID.24220145	PerouLab --- MM_Wnt1-Late :: Median || Genome.Biol.2013 | PMID.24220145	Median Expression	408	1056	1272	1428	1620	2266	3696	3992	4222	4232	4761	4953	5069	5803	6263	7041	7043	7373	7471	8613	8904	9261	9543	9865	10398	11197	23092	23309	25984	27190	54221	54549	55084	55086	55504	56605	57094	57633	60682	64240	64375	65055	65997	80031	84069
UNC_Duke_Module01_acidosis_Median_Mike	UNC_Duke_Module01_acidosis_Median_Mike_PMID:20335537	PMID:20335537	Duke_Module01_acidosis	Median Expression	219	51129	604	694	4345	1604	1028	8837	51232	1490	2202	10160	2774	653519	51463	728932	51704	2886	2944	2946	3033	3105	3106	3107	3133	3135	3383	3597	3628	8660	25959	55679	25802	4067	28992	90634	4792	23596	10133	5728	11030	9185	6038	51435	6648
UNC_Duke_Module02_akt_Median_Mike	UNC_Duke_Module02_akt_Median_Mike_PMID:20335537	PMID:20335537	Duke_Module02_akt	Median Expression	18	47	48	8574	208	501	518	155066	8553	11161	56941	1025	1069	3426	1293	51379	1429	1727	1808	10682	27102	9470	2059	2222	2273	2281	2353	2512	2539	2643	2650	2752	2771	55204	2821	9380	2934	54985	50865	8692	3417	3418	3638	10314	4048
UNC_Duke_Module03_betacatenin_Median_Mike	UNC_Duke_Module03_betacatenin_Median_Mike_PMID:20335537	PMID:20335537	Duke_Module03_betacatenin	Median Expression	55326	29028	9532	580	10950	55299	90355	9994	898	9134	990	8317	8851	8208	1690	10675	1786	29980	79075	51514	9521	22875	5393	2237	51083	51659	64785	2743	51053	85236	25896	81875	80271	115207	9933	51176	55388	4171	4172	4173	4174	4175	2956	4678	4839
UNC_Duke_Module04_e2f1_Median_Mike	UNC_Duke_Module04_e2f1_Median_Mike_PMID:20335537	PMID:20335537	Duke_Module04_e2f1	Median Expression	9429	2180	231	8574	239	29028	9331	79184	171546	147339	896	9134	10309	100133941	23097	1027	1031	1050	79959	55907	1301	79174	8450	1633	23576	22982	1741	9829	23234	29980	1808	51514	8445	26298	5610	22875	2146	2237	2258	2309	2568	2643	2673	9837	2746
UNC_Duke_Module05_egfr_Median_Mike	UNC_Duke_Module05_egfr_Median_Mike_PMID:20335537	PMID:20335537	Duke_Module05_egfr	Median Expression	64746	154	79026	113146	202	11214	11214	51421	54882	360	374	10565	94134	9411	23204	55207	10092	9048	51665	493	6310	571	8412	8553	10904	665	694	84981	55765	79098	51719	801	805	808	55450	23271	124583	54520	901	57018	905	100133941	960	1009	9425
UNC_Duke_Module06_er_Median_Mike	UNC_Duke_Module06_er_Median_Mike_PMID:20335537	PMID:20335537	Duke_Module06_er	Median Expression	10965	8416	367	10974	56967	771	1534	55152	51181	55040	2099	2203	3169	10023	2625	23171	55662	3416	26128	8825	10916	79083	5094	5204	8766	388	79641	55316	6509	10559	6643	9580	25803	54961	10402	10610	7033	7043	10245	10140	9654
UNC_Duke_Module07_glucosedepletion_Median_Mike	UNC_Duke_Module07_glucosedepletion_Median_Mike_PMID:20335537	PMID:20335537	Duke_Module07_glucosedepletion	Median Expression	813	833	25932	54541	4189	2058	2887	26959	9709	10525	3475	54800	81631	4779	6303	23753	11231	6400	23064	9197	54407	6520	60682	54386	54664	7453	8565
UNC_Duke_Module08_her2_Median_Mike	UNC_Duke_Module08_her2_Median_Mike_PMID:20335537	PMID:20335537	Duke_Module08_her2	Median Expression	37	80221	211	51326	23130	53335	624	11067	738	55731	80169	79919	653483	221749	79820	30850	1087	1201	1306	1298	1362	1384	51755	56253	54541	9681	9249	22839	1824	1846	1956	1958	1999	26284	2064	10144	2194	2294	2308	9518	26088	2678	56834	2886	79885
UNC_Duke_Module09_hypoxia_Median_Mike	UNC_Duke_Module09_hypoxia_Median_Mike_PMID:20335537	PMID:20335537	Duke_Module09_hypoxia	Median Expression	133	205	347902	51129	375248	55139	22863	8553	79365	664	665	694	901	10370	1615	55760	54583	2026	30001	10144	26355	29902	58516	157574	56929	80307	2353	23462	3099	3475	51141	55818	3939	3964	4017	10135	10397	4714	54995	5033	5163	8800	5209	5210	5223
UNC_Duke_Module10_ifna_Median_Mike	UNC_Duke_Module10_ifna_Median_Mike_PMID:20335537	PMID:20335537	Duke_Module10_ifna	Median Expression	51479	23780	80830	11119	11118	10384	55337	9473	834	961	8837	56259	3627	23586	55601	23549	10468	2633	2643	2650	51191	55008	3106	3107	10437	3430	10561	10964	2537	3434	3433	3437	24138	8519	3600	3659	3665	9636	3669	3717	3964	26010	4061	4599	4600
UNC_Duke_Module11_ifng_Median_Mike	UNC_Duke_Module11_ifng_Median_Mike_PMID:20335537	PMID:20335537	Duke_Module11_ifng	Median Expression	23780	80830	406	528	55509	604	11119	11118	10384	55337	9473	23607	961	1506	3627	6373	4283	23586	23549	2115	2355	10468	2633	2643	2820	387751	55008	3620	10437	3430	10561	10964	2537	3433	3437	24138	8519	3600	3659	3394	3717	65987	51056	23175	4599
UNC_Duke_Module12_lacticacidosis_Median_Mike	UNC_Duke_Module12_lacticacidosis_Median_Mike_PMID:20335537	PMID:20335537	Duke_Module12_lacticacidosis	Median Expression	226	271	8623	578	29117	60314	875	51727	1382	1759	79767	2064	2065	10211	2548	2625	2664	2821	54985	9026	3098	7184	10075	3714	3913	3915	4134	55233	399687	4833	4854	4952	5214	8985	5580	5792	5829	57111	11030	5863	6238	10955	26470	8175	64847
UNC_Duke_Module13_myc_Median_Mike	UNC_Duke_Module13_myc_Median_Mike_PMID:20335537	PMID:20335537	Duke_Module13_myc	Median Expression	60496	10257	6059	10061	100	158	55326	25909	191	10598	204	8165	64682	328	471	545	9532	617	637	23246	80135	705	28969	26098	54906	56652	55726	29902	339229	27042	65260	54680	708	56683	6936	29078	51134	79080	10576	7203	10575	22948	10694	10849	8872
UNC_Duke_Module14_p53_Median_Mike	UNC_Duke_Module14_p53_Median_Mike_PMID:20335537	PMID:20335537	Duke_Module14_p53	Median Expression	80755	6833	27034	37	79777	47	4329	79796	322	400	54622	549	563	27077	582	689	10944	56912	60314	55778	83989	203197	158427	776	9254	23125	80279	1153	1315	51117	9646	1524	79901	1602	10521	10522	8527	1657	8448	1846	55268	114327	192669	60528	2053
UNC_Duke_Module15_p63_Median_Mike	UNC_Duke_Module15_p63_Median_Mike_PMID:20335537	PMID:20335537	Duke_Module15_p63	Median Expression	8574	9531	9134	1727	3337	1808	10682	2222	2539	3320	3303	3304	3310	10808	9500	4277	2956	5111	6319	27346	8626
UNC_Duke_Module16_pi3k_Median_Mike	UNC_Duke_Module16_pi3k_Median_Mike_PMID:20335537	PMID:20335537	Duke_Module16_pi3k	Median Expression	47	2180	8574	262	157567	55156	29028	479	580	581	8553	637	6046	11118	56935	55181	813	10645	4076	9994	28952	9134	100133941	81620	8837	79094	1365	1364	9073	8161	1301	10087	1314	7464	10675	1474	1654	22982	1741	1743	3337	7266	29980	51514	1843
UNC_Duke_Module17_pr_Median_Mike	UNC_Duke_Module17_pr_Median_Mike_PMID:20335537	PMID:20335537	Duke_Module17_pr	Median Expression	5825	36	115	226	367	10564	9411	403	8623	537	582	689	79622	91304	55194	79624	56892	771		55871	150472	445571	220869	644019	9973	1022	29082	1154	1350	1351	1488	79004	1555	1556	1580	1725	79758	9093	55837	60481	2013	2099	54512	7430	2166
UNC_Duke_Module18_ras_Median_Mike	UNC_Duke_Module18_ras_Median_Mike_PMID:20335537	PMID:20335537	Duke_Module18_ras	Median Expression	123	51129	65124	200316	60489	9938	10109	9474	650	665	669	55299	705	28984	51187	6364	8900	898	9134	8317	79577	1051	1434	1488	2919	2921	1528	1594	1736	56521	23234	30836	1808	51514	1843	1847	1848	9521	1938	1960	8669	1973	9470	2004	2023
UNC_Duke_Module19_src_Median_Mike	UNC_Duke_Module19_src_Median_Mike_PMID:20335537	PMID:20335537	Duke_Module19_src	Median Expression	11283	10949	23645	5896	6157	6168	6181	6205	6714	8295
UNC_Duke_Module20_stat3_Median_Mike	UNC_Duke_Module20_stat3_Median_Mike_PMID:20335537	PMID:20335537	Duke_Module20_stat3	Median Expression	19	133	183	9590	51129	65124	56938	517	602	604	80183	718	833	1105	10845	8531	1508	1514	10658	6374	8853	1948	1956	56929	2243	2244	2266	9945	23151	23119	3269	3484	3556	3566	3570	3691	57214	3929	3949	29967	4067	10226	23764	5606	10150
UNC_Duke_Module21_tgfb_Median_Mike	UNC_Duke_Module21_tgfb_Median_Mike_PMID:20335537	PMID:20335537	Duke_Module21_tgfb	Median Expression	153	51129	1820	54880	8553	79669	51716	1080	1137	1291	1413	8445	8444	1969	8817	2354	5045	4616	3280	23462	3096	3207	3397	3562	3678	221037	23135	3725	3765	23199	9766	7071	8609	3824	23592	3985	647288	7798	5596	2011	23139	4209	64386	9891	5155
UNC_Duke_Module22_tnfa_Median_Mike	UNC_Duke_Module22_tnfa_Median_Mike_PMID:20335537	PMID:20335537	Duke_Module22_tnfa	Median Expression	2181	214	23780	329	10384	56892	6347	961	55573	8837	2919	3627	6374	1540	23586	3301	55337	51343	2627	55008	3097	3174	3269	3600	3576	3669	9766	57707	57707	57149	23118	4321	55686	4501	4615	55707	9603	4814	4824	4939	11054	54726	445815	64761	51131
UNC_Keller2012_CD10_Median_Adam	UNC_Keller2012_CD10_Median_Adam_PMID:25575446	PMID:25575446	Keller2012_2-Class (CD10 vs all) FDR0%	Median Expression	810	3936	1308	54544	3861	9635	6698	374897	6273	9638	50805	388533	5307	54922	8626	9651	5646	284217	387914	4826	1464	8745	3038	80115	3552	27065	2026	56901	6513	51129	2878	9788	6704	118430	8140	1012	10630	5228	5210	133584	6622	353322	4094	54436	23767
UNC_Lim2009_LumProg_Median_Adam	UNC_Lim2009_LumProg_Median_Adam_PMID:25575446	PMID:25575446	Lim2009_2-Class (LumProg vs All) FDR0%	Median Expression	2568	6317	1755	3815	8710	10568	1446	56477	389084	1448	79931	79949	10562	6291	728715	55350	1117	1591	79605	5653	9071	284340	3906	8876	202299	134	8685	64127	388115	2348	389336	64078	5295	51703	169044	55286	4145	6491	642120	10148	6271	7100	259307	722	728454
UNC_Lim2009_MaSC_Median_Adam	UNC_Lim2009_MaSC_Median_Adam_PMID:25575446	PMID:25575446	Lim2009_2-Class (aMaSC vs All) FDR0%	Median Expression	1308	2922	8626	1592	4345	8128	84417	130733	65989	3852	3861	5021	6622	3038	5268	667	4908	84659	5243	9938	200150	3779	6876	84951	374946	4855	80206	27190	72	81029	57158	150572	8190	121551	2047	6263	84709	2817	6578	338376	9119	54997	1825	253827	140597
UNC_Lim2009_MatureLum_Median_Adam	UNC_Lim2009_MatureLum_Median_Adam_PMID:25575446	PMID:25575446	Lim2009_2-Class (MatureLum vs All) FDR0%	Median Expression	79083	213	1917	2203	644151	155465	3169	54843	1907	80736	56521	646360	388743	94009	27324	771	91074	55653	7351	6898	130576	89846	1811	126410	92291	127845	120224	5104	256394	23555	253190	6833	3547	3899	401236	269	5618	55359	399665	8821	23584	26996	203328	92747	84966
UNC_Lim2009_Stroma_Median_Adam	UNC_Lim2009_Stroma_Median_Adam_PMID:25575446	PMID:25575446	Lim2009_2-Class (Stroma vs All) FDR0%	Median Expression	6863	8788	5179	4060	1278	1293	10319	84935	5159	1290	8406	7058	1281	1634	117581	5730	7293	5396	131873	5156	7472	400169	9242	1289	149111	145581	27319	1277	5118	1513	623	9945	4239	9839	1910	3037	6423	5069	57124	56944	633	5649	25890	1805	221476
UNC_Lim2010_LumProg_Median_Adam	UNC_Lim2010_LumProg_Median_Adam_PMID:25575446	PMID:25575446	Lim2010_2-Class (LumProg vs All) FDR0%	Median Expression	885	3906	255426	5570	387695	9058	642843	54102	92211	7103	6505	151056	23462	7368	84107	244	2299	4241	57126	401138	389384	146395	9459	6696	3111	5925	9075	41	3557	139065	259307	8645	92747	479	6640	2650	85366	64333	735	7351	55824	9780	10320	1850	3751
UNC_Lim2010_MaSC_Median_Adam	UNC_Lim2010_MaSC_Median_Adam_PMID:25575446	PMID:25575446	Lim2010_2-Class (aMaSC vs All) FDR0%	Median Expression	3852	72	4629	26002	1308	57451	4638	8626	6876	1001	170692	5649	84417	50805	51676	65989	10398	3485	80326	284116	9547	6785	284486	27190	284217	827	3400	10335	3084	23237	90161	89778	11197	157869	1294	7475	7169	3866	25928	2047	28514	644353	64919	420	84249
UNC_Lim2010_MatureLum_Median_Adam	UNC_Lim2010_MatureLum_Median_Adam_PMID:25575446	PMID:25575446	Lim2010_2-Class (MatureLum vs All) FDR0%	Median Expression	8600	486	148	9121	29895	245935	56649	2328	25803	875	3757	5624	658	10900	653121	164656	9379	93010	9476	80723	6926	245930	541468	8344	137362	25907	65266	51090	84315	2539	256933	6821	6048	126961	166824	4351	78997	145957	90353	10747	224	55002	92370	347475	5051
UNC_Lim2010_Stroma_Median_Adam	UNC_Lim2010_Stroma_Median_Adam_PMID:25575446	PMID:25575446	Lim2010_2-Class (Stroma vs All) FDR0%	Median Expression	1281	4314	4969	29106	26577	25890	2335	51365	7850	1800	2255	84034	7148	11185	2934	8644	55512	56265	1278	79987	3489	94031	55273	116039	22801	4239	8406	27286	8076	23768	7472	3908	7512	57124	1292	3290	64641	10350	2662	283298	168667	4015	4237	221091	1238
UNC_Pfefferle2012_LumProg_Median_Adam	UNC_Pfefferle2012_LumProg_Median_Adam_PMID:25575446	PMID:25575446	Pfefferle2012_2-Class (LumProg vs All) FDR0%	Median Expression	6318	6590	6279	6317	3815	728715	56477	4316	652799	2173	144203	5284	200879	9982	10568	3866	2568	9076	4057	25984	27071	597	3934	8876	29842	6280	6523	8942	27151	1365	722	283234	5655	220	8685	10331	634	101	10648	221357	84803	93082	9751	388115	54763
UNC_Pfefferle2012_MaSC_Median_Adam	UNC_Pfefferle2012_MaSC_Median_Adam_PMID:25575446	PMID:25575446	Pfefferle2012_2-Class (aMaSC vs All) FDR0%	Median Expression	1308	8626	3038	57451	667	4638	27122	4345	80206	5268	5021	2078	84951	72	3852	347902	9938	3909	83857	4855	130733	3084	11122	23213	3655	79623	2268	2263	8714	148641	2621	1012	91624	374946	4908	4129	3861	4717	9413	8614	10512	4674	182	81029	55901
UNC_Pfefferle2012_MatureLum_Median_Adam	UNC_Pfefferle2012_MatureLum_Median_Adam_PMID:25575446	PMID:25575446	Pfefferle2012_2-Class (MatureLum vs All) FDR0%	Median Expression	120224	10538	3169	79838	374	56521	56892	10551	9245	54843	55359	51280	9723	79083	92291	27324	36	2203	22998	2066	201895	10519	720	388743	5167	7802	4602	253012	161835	195814	23555	1501	22996	55653	255394	126353	155465	9	6659	8564	222484	5409	55173	6777	143098
UNC_Pfefferle2012_Stroma_Median_Adam	UNC_Pfefferle2012_Stroma_Median_Adam_PMID:25575446	PMID:25575446	Pfefferle2012_2-Class (Stroma vs All) FDR0%	Median Expression	4319	1634	6387	4321	4060	1281	9839	6423	1910	1513	2192	1293	3569	5159	3075	286133	8406	4239	2191	4327	6913	623	185	1675	8490	23704	7291	3598	3082	25960	5156	387763	84870	94031	3479	7412	4312	10418	1514	11211	4969	4489	1278	216	2669
UNC_Shehata2012_ALDHneg_Median_Adam	UNC_Shehata2012_ALDHneg_Median_Adam_PMID:25575446	PMID:25575446	Shehata2012_2-Class (ALDHneg vs All) FDR0%	Median Expression	4250	6590	3815	79949	10647	5284	4246	9073	760	2001	283491	260293	123036	64078	1525	1360	1356	256356	120	132671
UNC_Shehata2012_ALDHpos_Median_Adam	UNC_Shehata2012_ALDHpos_Median_Adam_PMID:25575446	PMID:25575446	Shehata2012_2-Class (ALDHpos vs All) FDR0%	Median Expression	5266	260436	6280	6279	10562	6318	4316	8710	2173	2568	5918	3887	6590	220	728715	4057	5284	6317	6663	3815	1543	8842	8424	79949	3934	1515	9073	8942	6947	84171	57447	3866	9982	6422	10568	9076	10516	1591	83988	6291	94025	1827	2001	93082	84419
UNC_Shehata2012_Basal_Median_Adam	UNC_Shehata2012_Basal_Median_Adam_PMID:25575446	PMID:25575446	Shehata2012_2-Class (Basal vs All) FDR0%	Median Expression	72	1308	59	3861	6876	27122	3852	3872	441019	3038	3854	2	4495	5021	644314	7169	4501	8626	4493	4489	50805	667	83700	894	117195	4502	165	1410	2995	4855	4638	114907	4629	857	5268	5621	5010	25999	25891	347733	1825	8714	2621	374946	558
UNC_Shehata2012_Erbb3neg_Median_Adam	UNC_Shehata2012_Erbb3neg_Median_Adam_PMID:25575446	PMID:25575446	Shehata2012_2-Class (Erbb3neg vs All) FDR0%	Median Expression	1117	64127	53917	139741	202299	56977	8324	125144	283130	54059	29997	643433	85006	9722
UNC_Shehata2012_LumProg_Median_Adam	UNC_Shehata2012_LumProg_Median_Adam_PMID:25575446	PMID:25575446	Shehata2012_2-Class (LumProg vs All) FDR0%	Median Expression	4316	260436	5266	6280	6590	728715	6279	10562	5284	2173	4250	8710	2568	6318	79949	3815	8942	8842	4057	6289	2001	6663	6291	5918	3887	9073	1117	93082	1543	220	100133941	6288	1672	1591	9076	3934	4067	57447	8424	6317	3866	92304	1365	56477	152007
UNC_Shehata2012_NCL_Median_Adam	UNC_Shehata2012_NCL_Median_Adam_PMID:25575446	PMID:25575446	Shehata2012_2-Class (NCL vs All) FDR0%	Median Expression	91074	56892	56521	3169	79083	80303	80223	4604	118430	7035	64284	7020	54843	7033	10538	1917	563	644151	3315	4582	1528	7351	92291	9518	1287	6542	5004	481	4214	7052	27289	22998	629	158158	84689	94009	6376	240	7357	201895	80162	57535	150696	10519	24
UNC_Shehata2012_Stroma_Median_Adam	UNC_Shehata2012_Stroma_Median_Adam_PMID:25575446	PMID:25575446	Shehata2012_2-Class (Stroma vs All) FDR0%	Median Expression	387763	1675	7058	5159	4314	1293	3569	4060	633	8406	6515	55384	1282	1514	1281	347	10468	8788	5179	2192	10630	1278	84935	4239	57007	1513	83716	220323	1290	5396	25890	6678	3489	4319	1910	7130	5743	1634	10409	2669	2199	2318	10457	7291	9945
UNC_Spike2012_aMaSC_Median_Adam	UNC_Spike2012_aMaSC_Median_Adam_PMID:25575446	PMID:25575446	Spike2012_2-Class (aMaSC vs All) FDR0%	Median Expression	978	57158	59271	8291	360	7169	402778	27190	11170	348938	169693	2877	1241	134	684	83959	79153	9636	203427	3352	8626	223075	3779	7378	6900	51554	116159	11082	11067	100130519	5265	10561	54922	91683	57451	27111	84951	115572	90332	22915	55034	55652	80326	3574	221393
UNC_Spike2012_fMaSC_Median_Adam	UNC_Spike2012_fMaSC_Median_Adam_PMID:25575446	PMID:25575446	Spike2012_2-Class (fMaSC vs All) FDR0%	Median Expression	140683	7368	9073	4118	2001	57348	116173	5365	11061	80059	212	4099	230	79370	2568	222553	26298	26576	143662	5588	349149	5354	131096	10202	160728	4155	81706	9915	90523	1297	11226	4359	2676	1448	341640	25928	9729	9283	4883	80070	2299	3507	4324	129642	389941
UNC_Spike2012_fStr_Median_Adam	UNC_Spike2012_fStr_Median_Adam_PMID:25575446	PMID:25575446	Spike2012_2-Class (fStr vs All) FDR0%	Median Expression	6474	761	651	3090	431707	3764	7035	203447	5737	8490	6356	285195	165215	55757	23460	10486	8418	8829	55901	388815	8277
[truncated: 2,601 more columns]
